# Supplementary material for: (E)-1-(2,4,6-Trimeth­oxy­phen­yl)pent-1-en-3-one
Source: Acta Crystallogr Sect E Struct Rep Online. 2010 Sep 11;66(Pt 10):o2525–6. doi: 10.1107/S1600536810034641 (PMC2983143; doi:10.1107/S1600536810034641)
Supplement: Supplementary file 1 [file e-66-o2525-sup1.cif]

##############################################################################
###                                                                        ###
###        Electronic paper (Acta Crystallographica Section E)             ###
###                                                                        ###
##############################################################################
#                                                                            #
# This CIF contains the data in a paper accepted for publication in Acta     #
# Crystallographica Section E. It conforms to the requirements of Notes      #
# for Authors for Section E, and has been peer reviewed under the auspices   #
# of the IUCr Commission on Journals.                                        #
#                                                                            #
# Full details of the Crystallographic Information File format               #
# are given in the paper "The Crystallographic Information File (CIF):       #
# a New Standard Archive File for Crystallography" by S. R. Hall, F. H.      #
# Allen and I. D. Brown [Acta Cryst. (1991), A47, 655-685].                  #
#                                                                            #
# The current version of the core CIF dictionary is obtainable from          #
# ftp://ftp.iucr.org/pub/cif_core.dic. The current version number is 2.4.    #
#                                                                            #
# Software is freely available for graphical display of the structure(s) in  #
# this CIF.  For information consult the CIF home page http://www.iucr.org/  #
# cif/home.html                                                              #
#                                                                            #
# This file may be used for bona fide research purposes within the           #
# scientific community so long as proper attribution is given to the journal # 
# article from which it was obtained.                                        #
#                                                                            #
##############################################################################
                                             
data_I
_audit_creation_method     SHELXL-97
_chemical_name_systematic
;
(<i>E</i>)-1-(2,4,6-Trimethoxyphenyl)pent-1-en-3-one
;
_chemical_name_common     (E)-1-(2,4,6-trimethoxyphenyl)pent-1-en-3-one
_chemical_formula_moiety     'C14 H18 O4'
_chemical_formula_sum     'C14 H18 O4'
_chemical_formula_iupac     'C14 H18 O4'
_chemical_formula_weight     250.28
_chemical_melting_point     401
_symmetry_cell_setting     triclinic
_symmetry_space_group_name_H-M     'P -1'
_symmetry_space_group_name_Hall     '-P 1'
loop_
    _symmetry_equiv_pos_as_xyz
    'x, y, z'
    '-x, -y, -z'
_cell_length_a     6.8626(8)
_cell_length_b     8.2970(10)
_cell_length_c     12.068(2)
_cell_angle_alpha     71.960(10)
_cell_angle_beta     84.280(10)
_cell_angle_gamma     84.900(10)
_cell_volume     648.88(15)
_cell_formula_units_Z     2
_cell_measurement_reflns_used     25
_cell_measurement_theta_min     5.81
_cell_measurement_theta_max     10.65
_cell_measurement_temperature     293(2)
_exptl_crystal_description     prism
_exptl_crystal_colour     yellow
_exptl_crystal_size_max     0.3
_exptl_crystal_size_mid     0.24
_exptl_crystal_size_min     0.18
_exptl_crystal_density_diffrn     1.281
_exptl_crystal_density_meas     ?
_exptl_crystal_density_method     'not measured'
_exptl_crystal_F_000     268
_exptl_absorpt_coefficient_mu     0.093
_exptl_absorpt_correction_type     none
_exptl_absorpt_process_details     ?
_exptl_absorpt_correction_T_min     ?
_exptl_absorpt_correction_T_max     ?
_exptl_special_details
;
;
_diffrn_ambient_temperature     293(2)
_diffrn_radiation_type     MoK\a
_diffrn_radiation_wavelength     0.71073
_diffrn_radiation_source     'fine-focus sealed tube'
_diffrn_radiation_monochromator     graphite
_diffrn_measurement_device_type     'Enraf--Nonius CAD-4'
_diffrn_measurement_method     'non-profiled omega/2theta scans'
_diffrn_reflns_number     4732
_diffrn_reflns_av_R_equivalents     0.0201
_diffrn_reflns_av_sigmaI/netI     0.0278
_diffrn_reflns_theta_min     1.78
_diffrn_reflns_theta_max     25.31
_diffrn_reflns_theta_full     25.31
_diffrn_measured_fraction_theta_max     1.000
_diffrn_measured_fraction_theta_full     1.000
_diffrn_reflns_limit_h_min     -8
_diffrn_reflns_limit_h_max     8
_diffrn_reflns_limit_k_min     -9
_diffrn_reflns_limit_k_max     9
_diffrn_reflns_limit_l_min     -14
_diffrn_reflns_limit_l_max     14
_diffrn_standards_number     3
_diffrn_standards_interval_count     ?
_diffrn_standards_interval_time     60
_diffrn_standards_decay_%     0
_refine_special_details
;
Refinement of <i>F</i>^2^ against ALL reflections. The weighted <i>R</i>-factor
<i>wR</i> and goodness of fit <i>S</i> are based on <i>F</i>^2^, conventional
<i>R</i>-factors <i>R</i> are based on <i>F</i>, with <i>F</i> set to zero for
negative <i>F</i>^2^. The threshold expression of <i>F</i>^2^ >
\s(<i>F</i>^2^) is used only for calculating <i>R</i>-factors(gt) <i>etc</i>.
and is not relevant to the choice of reflections for refinement.
<i>R</i>-factors based on <i>F</i>^2^ are statistically about twice as large
as those based on <i>F</i>, and <i>R</i>- factors based on ALL data will be
even larger.
;
_reflns_number_total     2366
_reflns_number_gt     1589
_reflns_threshold_expression     >2/s(I)
_refine_ls_structure_factor_coef     Fsqd
_refine_ls_matrix_type     full
_refine_ls_R_factor_all     0.0674
_refine_ls_R_factor_gt     0.0366
_refine_ls_wR_factor_gt     0.0930
_refine_ls_wR_factor_ref     0.1062
_refine_ls_goodness_of_fit_ref     1.025
_refine_ls_restrained_S_all     1.025
_refine_ls_number_reflns     2366
_refine_ls_number_parameters     166
_refine_ls_number_restraints     0
_refine_ls_hydrogen_treatment     constr
_refine_ls_weighting_scheme     calc
_refine_ls_weighting_details
         'calc w=1/[\s^2^(Fo^2^)+(0.0495P)^2^+0.1212P] where P=(Fo^2^+2Fc^2^)/3'
_atom_sites_solution_hydrogens     geom
_atom_sites_solution_primary     direct
_atom_sites_solution_secondary     difmap
_refine_ls_shift/su_max     0.000
_refine_ls_shift/su_mean     0.000
_refine_diff_density_max     0.143
_refine_diff_density_min     -0.174
_refine_ls_extinction_method     none
_refine_ls_extinction_coef     ?
loop_
    _atom_type_symbol
    _atom_type_description
    _atom_type_scat_dispersion_real
    _atom_type_scat_dispersion_imag
    _atom_type_scat_source
    'C' 'C' 0.0033 0.0016
                         'International Tables Vol C Tables 4.2.6.8 and 6.1.1.4'
    'H' 'H' 0.0000 0.0000
                         'International Tables Vol C Tables 4.2.6.8 and 6.1.1.4'
    'O' 'O' 0.0106 0.0060
                         'International Tables Vol C Tables 4.2.6.8 and 6.1.1.4'
_computing_data_collection     'CAD-4 EXPRESS (Enraf--Nonius, 1994)'
_computing_cell_refinement     'CAD-4 EXPRESS (Enraf--Nonius, 1994)'
_computing_data_reduction     'XCAD4 (Harms & Wocadlo, 1996)'
_computing_structure_solution     'SHELXS97 (Sheldrick, 2008)'
_computing_structure_refinement     'SHELXL97 (Sheldrick, 2008)'
_computing_molecular_graphics     'ORTEP-3 for Windows (Farrugia, 1997)'
_computing_publication_material
;
WinGX  (Farrugia, 1999),
Mercury (Macrae <i>et al.</i>, 2008) and PLATON (Spek, 2009)
;
loop_
    _atom_site_type_symbol
    _atom_site_label
    _atom_site_fract_x
    _atom_site_fract_y
    _atom_site_fract_z
    _atom_site_U_iso_or_equiv
    _atom_site_adp_type
    _atom_site_calc_flag
    _atom_site_refinement_flags
    _atom_site_occupancy
    _atom_site_disorder_assembly
    _atom_site_disorder_group
    C C12 1.6553(3) -0.2420(2) 0.97422(19) 0.0572(5) Uani d . 1 . .
    H H12A 1.6978 -0.1867 1.0259 0.086 Uiso calc R 1 . .
    H H12B 1.7585 -0.2453 0.9149 0.086 Uiso calc R 1 . .
    H H12C 1.6235 -0.3558 1.0179 0.086 Uiso calc R 1 . .
    O O2 0.41445(17) 0.31488(16) 0.60482(12) 0.0544(4) Uani d . 1 . .
    O O1 0.90913(18) -0.12493(15) 0.63577(11) 0.0498(3) Uani d . 1 . .
    O O3 0.95452(17) 0.26141(15) 0.84353(11) 0.0508(4) Uani d . 1 . .
    C C2 0.8301(2) 0.0153(2) 0.66303(15) 0.0389(4) Uani d . 1 . .
    C C1 0.9334(2) 0.0684(2) 0.73980(14) 0.0373(4) Uani d . 1 . .
    O O4 1.4852(2) -0.34752(17) 0.81476(13) 0.0675(4) Uani d . 1 . .
    C C3 0.6593(2) 0.1019(2) 0.61907(15) 0.0434(4) Uani d . 1 . .
    H H3 0.5942 0.0657 0.5679 0.052 Uiso calc R 1 . .
    C C7 1.1125(2) -0.0161(2) 0.79054(14) 0.0383(4) Uani d . 1 . .
    H H7 1.1607 0.0323 0.8414 0.046 Uiso calc R 1 . .
    C C6 0.8527(2) 0.2139(2) 0.76858(14) 0.0375(4) Uani d . 1 . .
    C C8 1.2193(2) -0.1515(2) 0.77646(16) 0.0440(4) Uani d . 1 . .
    H H8 1.1771 -0.2042 0.7262 0.053 Uiso calc R 1 . .
    C C5 0.6805(2) 0.3019(2) 0.72569(15) 0.0405(4) Uani d . 1 . .
    H H5 0.6307 0.3975 0.7462 0.049 Uiso calc R 1 . .
    C C9 1.3985(2) -0.2232(2) 0.83457(15) 0.0414(4) Uani d . 1 . .
    C C21 0.3216(3) 0.4540(3) 0.63919(19) 0.0590(5) Uani d . 1 . .
    H H21A 0.2956 0.4200 0.7226 0.088 Uiso calc R 1 . .
    H H21B 0.2003 0.4891 0.6027 0.088 Uiso calc R 1 . .
    H H21C 0.4061 0.5469 0.6155 0.088 Uiso calc R 1 . .
    C C10 1.4756(3) -0.1447(2) 0.91735(15) 0.0427(4) Uani d . 1 . .
    H H10A 1.3731 -0.1395 0.9778 0.051 Uiso calc R 1 . .
    H H10B 1.5081 -0.0292 0.8748 0.051 Uiso calc R 1 . .
    C C4 0.5856(2) 0.2428(2) 0.65167(15) 0.0408(4) Uani d . 1 . .
    C C31 0.8968(3) 0.4174(2) 0.86731(18) 0.0548(5) Uani d . 1 . .
    H H31A 0.8984 0.5088 0.7953 0.082 Uiso calc R 1 . .
    H H31B 0.9863 0.4371 0.9174 0.082 Uiso calc R 1 . .
    H H31C 0.7667 0.4115 0.9053 0.082 Uiso calc R 1 . .
    C C11 0.8077(3) -0.1881(2) 0.56160(17) 0.0535(5) Uani d . 1 . .
    H H11A 0.6802 -0.2198 0.5982 0.080 Uiso calc R 1 . .
    H H11B 0.8809 -0.2856 0.5486 0.080 Uiso calc R 1 . .
    H H11C 0.7938 -0.1015 0.4882 0.080 Uiso calc R 1 . .
loop_
    _atom_site_aniso_label
    _atom_site_aniso_U_11
    _atom_site_aniso_U_22
    _atom_site_aniso_U_33
    _atom_site_aniso_U_12
    _atom_site_aniso_U_13
    _atom_site_aniso_U_23
    C12 0.0540(12) 0.0567(12) 0.0682(13) 0.0125(9) -0.0247(10) -0.0277(10)
    O2 0.0432(7) 0.0571(8) 0.0729(9) 0.0161(6) -0.0281(6) -0.0321(7)
    O1 0.0480(7) 0.0507(7) 0.0651(8) 0.0121(6) -0.0228(6) -0.0368(7)
    O3 0.0475(7) 0.0496(7) 0.0707(9) 0.0177(6) -0.0281(6) -0.0391(7)
    C2 0.0383(9) 0.0378(9) 0.0456(10) 0.0026(7) -0.0072(7) -0.0201(8)
    C1 0.0339(9) 0.0384(9) 0.0434(10) 0.0034(7) -0.0085(7) -0.0177(8)
    O4 0.0663(9) 0.0600(9) 0.0944(11) 0.0310(7) -0.0347(8) -0.0504(8)
    C3 0.0412(10) 0.0478(10) 0.0495(11) 0.0017(8) -0.0167(8) -0.0241(9)
    C7 0.0358(9) 0.0394(9) 0.0452(10) 0.0036(7) -0.0106(7) -0.0199(8)
    C6 0.0355(9) 0.0389(9) 0.0431(9) 0.0025(7) -0.0095(7) -0.0190(8)
    C8 0.0435(10) 0.0436(10) 0.0538(11) 0.0070(8) -0.0168(8) -0.0261(9)
    C5 0.0385(9) 0.0364(9) 0.0498(10) 0.0063(7) -0.0096(8) -0.0181(8)
    C9 0.0405(9) 0.0371(9) 0.0497(11) 0.0073(8) -0.0087(8) -0.0190(8)
    C21 0.0445(11) 0.0633(13) 0.0740(14) 0.0208(9) -0.0200(10) -0.0298(11)
    C10 0.0436(10) 0.0390(9) 0.0485(10) 0.0055(8) -0.0107(8) -0.0175(8)
    C4 0.0330(9) 0.0431(10) 0.0463(10) 0.0042(7) -0.0098(8) -0.0132(8)
    C31 0.0526(11) 0.0507(11) 0.0773(14) 0.0156(9) -0.0255(10) -0.0415(11)
    C11 0.0562(11) 0.0568(12) 0.0629(12) 0.0039(9) -0.0177(9) -0.0385(10)
_geom_special_details
;
All e.s.d.'s (except the e.s.d. in the dihedral angle between two l.s. planes)
are estimated using the full covariance matrix. The cell e.s.d.'s are taken
into account individually in the estimation of e.s.d.'s in distances, angles
and torsion angles; correlations between e.s.d.'s in cell parameters are only
used when they are defined by crystal symmetry. An approximate (isotropic)
treatment of cell e.s.d.'s is used for estimating e.s.d.'s involving l.s.
planes.
;
loop_
    _geom_bond_atom_site_label_1
    _geom_bond_atom_site_label_2
    _geom_bond_site_symmetry_2
    _geom_bond_distance
    _geom_bond_publ_flag
    C12 C10 . 1.514(2) ?
    C12 H12A . 0.9600 ?
    C12 H12B . 0.9600 ?
    C12 H12C . 0.9600 ?
    O2 C4 . 1.3620(19) ?
    O2 C21 . 1.423(2) ?
    O1 C2 . 1.3584(19) ?
    O1 C11 . 1.4287(19) ?
    O3 C6 . 1.3629(19) ?
    O3 C31 . 1.4253(19) ?
    C2 C3 . 1.382(2) ?
    C2 C1 . 1.412(2) ?
    C1 C6 . 1.409(2) ?
    C1 C7 . 1.452(2) ?
    O4 C9 . 1.2206(19) ?
    C3 C4 . 1.385(2) ?
    C3 H3 . 0.9300 ?
    C7 C8 . 1.332(2) ?
    C7 H7 . 0.9300 ?
    C6 C5 . 1.390(2) ?
    C8 C9 . 1.463(2) ?
    C8 H8 . 0.9300 ?
    C5 C4 . 1.381(2) ?
    C5 H5 . 0.9300 ?
    C9 C10 . 1.508(2) ?
    C21 H21A . 0.9600 ?
    C21 H21B . 0.9600 ?
    C21 H21C . 0.9600 ?
    C10 H10A . 0.9700 ?
    C10 H10B . 0.9700 ?
    C31 H31A . 0.9600 ?
    C31 H31B . 0.9600 ?
    C31 H31C . 0.9600 ?
    C11 H11A . 0.9600 ?
    C11 H11B . 0.9600 ?
    C11 H11C . 0.9600 ?
loop_
    _geom_angle_atom_site_label_1
    _geom_angle_atom_site_label_2
    _geom_angle_atom_site_label_3
    _geom_angle_site_symmetry_1
    _geom_angle_site_symmetry_3
    _geom_angle
    _geom_angle_publ_flag
    C10 C12 H12A . . 109.5 ?
    C10 C12 H12B . . 109.5 ?
    H12A C12 H12B . . 109.5 ?
    C10 C12 H12C . . 109.5 ?
    H12A C12 H12C . . 109.5 ?
    H12B C12 H12C . . 109.5 ?
    C4 O2 C21 . . 118.09(13) ?
    C2 O1 C11 . . 118.44(13) ?
    C6 O3 C31 . . 119.00(12) ?
    O1 C2 C3 . . 122.66(14) ?
    O1 C2 C1 . . 115.88(14) ?
    C3 C2 C1 . . 121.46(14) ?
    C6 C1 C2 . . 116.34(14) ?
    C6 C1 C7 . . 118.79(15) ?
    C2 C1 C7 . . 124.87(14) ?
    C2 C3 C4 . . 119.62(15) ?
    C2 C3 H3 . . 120.2 ?
    C4 C3 H3 . . 120.2 ?
    C8 C7 C1 . . 130.83(16) ?
    C8 C7 H7 . . 114.6 ?
    C1 C7 H7 . . 114.6 ?
    O3 C6 C5 . . 121.97(14) ?
    O3 C6 C1 . . 115.08(13) ?
    C5 C6 C1 . . 122.94(14) ?
    C7 C8 C9 . . 124.60(15) ?
    C7 C8 H8 . . 117.7 ?
    C9 C8 H8 . . 117.7 ?
    C4 C5 C6 . . 117.93(15) ?
    C4 C5 H5 . . 121.0 ?
    C6 C5 H5 . . 121.0 ?
    O4 C9 C8 . . 118.99(15) ?
    O4 C9 C10 . . 120.39(15) ?
    C8 C9 C10 . . 120.62(14) ?
    O2 C21 H21A . . 109.5 ?
    O2 C21 H21B . . 109.5 ?
    H21A C21 H21B . . 109.5 ?
    O2 C21 H21C . . 109.5 ?
    H21A C21 H21C . . 109.5 ?
    H21B C21 H21C . . 109.5 ?
    C9 C10 C12 . . 113.02(14) ?
    C9 C10 H10A . . 109.0 ?
    C12 C10 H10A . . 109.0 ?
    C9 C10 H10B . . 109.0 ?
    C12 C10 H10B . . 109.0 ?
    H10A C10 H10B . . 107.8 ?
    O2 C4 C5 . . 124.12(15) ?
    O2 C4 C3 . . 114.18(14) ?
    C5 C4 C3 . . 121.69(15) ?
    O3 C31 H31A . . 109.5 ?
    O3 C31 H31B . . 109.5 ?
    H31A C31 H31B . . 109.5 ?
    O3 C31 H31C . . 109.5 ?
    H31A C31 H31C . . 109.5 ?
    H31B C31 H31C . . 109.5 ?
    O1 C11 H11A . . 109.5 ?
    O1 C11 H11B . . 109.5 ?
    H11A C11 H11B . . 109.5 ?
    O1 C11 H11C . . 109.5 ?
    H11A C11 H11C . . 109.5 ?
    H11B C11 H11C . . 109.5 ?
loop_
    _geom_torsion_atom_site_label_1
    _geom_torsion_atom_site_label_2
    _geom_torsion_atom_site_label_3
    _geom_torsion_atom_site_label_4
    _geom_torsion_site_symmetry_1
    _geom_torsion_site_symmetry_2
    _geom_torsion_site_symmetry_3
    _geom_torsion_site_symmetry_4
    _geom_torsion
    _geom_torsion_publ_flag
    C11 O1 C2 C3 . . . . -2.0(2) ?
    C11 O1 C2 C1 . . . . 177.92(16) ?
    O1 C2 C1 C6 . . . . 179.96(15) ?
    C3 C2 C1 C6 . . . . -0.1(2) ?
    O1 C2 C1 C7 . . . . -0.5(3) ?
    C3 C2 C1 C7 . . . . 179.42(17) ?
    O1 C2 C3 C4 . . . . 179.20(16) ?
    C1 C2 C3 C4 . . . . -0.8(3) ?
    C6 C1 C7 C8 . . . . -178.60(19) ?
    C2 C1 C7 C8 . . . . 1.9(3) ?
    C31 O3 C6 C5 . . . . -7.9(3) ?
    C31 O3 C6 C1 . . . . 173.02(16) ?
    C2 C1 C6 O3 . . . . 179.50(15) ?
    C7 C1 C6 O3 . . . . 0.0(2) ?
    C2 C1 C6 C5 . . . . 0.5(3) ?
    C7 C1 C6 C5 . . . . -179.07(16) ?
    C1 C7 C8 C9 . . . . -179.80(17) ?
    O3 C6 C5 C4 . . . . -178.96(16) ?
    C1 C6 C5 C4 . . . . 0.0(3) ?
    C7 C8 C9 O4 . . . . -179.72(18) ?
    C7 C8 C9 C10 . . . . 0.1(3) ?
    O4 C9 C10 C12 . . . . -3.5(3) ?
    C8 C9 C10 C12 . . . . 176.69(17) ?
    C21 O2 C4 C5 . . . . -3.7(3) ?
    C21 O2 C4 C3 . . . . 176.19(16) ?
    C6 C5 C4 O2 . . . . 178.94(16) ?
    C6 C5 C4 C3 . . . . -0.9(3) ?
    C2 C3 C4 O2 . . . . -178.58(16) ?
    C2 C3 C4 C5 . . . . 1.3(3) ?
loop_
    _geom_hbond_atom_site_label_D
    _geom_hbond_atom_site_label_H
    _geom_hbond_atom_site_label_A
    _geom_hbond_site_symmetry_A
    _geom_hbond_distance_DH
    _geom_hbond_distance_HA
    _geom_hbond_distance_DA
    _geom_hbond_angle_DHA
    _geom_hbond_publ_flag
    C5 H5 O4 1_465 0.93 2.59 3.517(2) 177 yes
    C31 H31C O4 1_465 0.96 2.70 3.286(2) 120 yes
    C21 H21C O2 2_666 0.96 2.76 3.419(2) 127 yes
    C11 H11A O4 1_455 0.96 2.75 3.557(2) 142 yes
    C12 H12C O4 2_847 0.96 2.76 3.706(2) 167 yes
    C10 H10B Cg 1_655 0.97 2.77 3.59 142 yes
data_global
_journal_date_recd_electronic     2010-07-30
_journal_date_accepted     2010-08-27
_journal_name_full     'Acta Crystallographica, Section E'
_journal_year     2010
_journal_volume     66
_journal_issue     10
_journal_page_first     o2525
_journal_page_last     o2526
_journal_paper_category     QO
_journal_coeditor_code     ZL2296
_publ_contact_author_name     'Frank Blockhuys'
_publ_contact_author_address
;
Deptartment of Chemistry
University of Antwerp
Universiteitsplein 1
B-2610 Wilrijk
Belgium
;
_publ_contact_author_email     'frank.blockhuys@ua.ac.be'
_publ_contact_author_fax     '+3232652310'
_publ_contact_author_phone     '+3232652365'
_publ_section_title
;
(<i>E</i>)-1-(2,4,6-Trimethoxyphenyl)pent-1-en-3-one
;
loop_
    _publ_author_name
    _publ_author_footnote
    _publ_author_address
    'Collas, Alain' .
;
Department of Chemistry
University of Antwerp
Universiteitsplein 1
B-2610 Wilrijk
Belgium
;
    'Blockhuys, Frank' .
;
Department of Chemistry
University of Antwerp
Universiteitsplein 1
B-2610 Wilrijk
Belgium
;
