# Supplementary material for: (E)-1-(2,4,6-Trimeth­oxy­phen­yl)pent-1-en-3-one
Source: Acta Crystallogr Sect E Struct Rep Online. 2010 Sep 11;66(Pt 10):o2525–6. doi: 10.1107/S1600536810034641 (PMC2983143; doi:10.1107/S1600536810034641)
Supplement: Supplementary file 2 [file e-66-o2525-Isup2.hkl]

#
# h,k,l, Fc-squared, Fo-squared, sigma(Fo-squared) and status flag
#
data_I
_shelx_title ' 345mpyr2 in P -1'
_shelx_refln_list_code          4
_shelx_F_calc_maximum      165.77
_exptl_crystal_F_000       268.00
_reflns_d_resolution_high  0.8313
 
loop_
 _symmetry_equiv_pos_as_xyz
 'x, y, z'
 '-x, -y, -z'
 
_cell_length_a     6.8626
_cell_length_b     8.2970
_cell_length_c    12.0680
_cell_angle_alpha  71.960
_cell_angle_beta   84.280
_cell_angle_gamma  84.900
 
_shelx_F_squared_multiplier     1.000
 
loop_
 _refln_index_h
 _refln_index_k
 _refln_index_l
 _refln_F_squared_calc
 _refln_F_squared_meas
 _refln_F_squared_sigma
 _refln_observed_status
   1   0   0       79.81       76.63      1.20 o
   2   0   0      188.99      202.16      2.30 o
   3   0   0       37.37       32.87      0.75 o
   4   0   0      365.06      381.61      4.18 o
   5   0   0       19.25       18.10      1.05 o
   6   0   0        0.04        0.55      1.94 o
   7   0   0       10.90       13.84      1.18 o
   8   0   0       10.96       10.61      1.37 o
  -8   1   0        2.55        2.92      2.29 o
  -7   1   0       30.88       28.22      1.36 o
  -6   1   0        1.60       -1.98      1.98 o
  -5   1   0       14.78       17.12      0.91 o
  -4   1   0       46.02       51.78      1.57 o
  -3   1   0      650.99      674.29      5.00 o
  -2   1   0       27.35       24.40      0.66 o
  -1   1   0      114.62      122.72      1.66 o
   0   1   0      988.57     1030.22      2.93 o
   1   1   0     2078.12     2117.21     18.91 o
   2   1   0        5.04        5.38      0.59 o
   3   1   0        2.61        3.07      0.64 o
   4   1   0       35.30       35.28      0.89 o
   5   1   0       17.68       16.31      0.93 o
   6   1   0        0.13       -3.67      3.98 o
   7   1   0        0.52        0.32      1.28 o
   8   1   0        1.47        2.04      1.24 o
  -7   2   0        7.80        8.19      1.14 o
  -6   2   0        1.65       -2.12      2.43 o
  -5   2   0      108.11      106.27      4.44 o
  -4   2   0       41.67       39.55      0.96 o
  -3   2   0       50.94       57.96      1.29 o
  -2   2   0      154.18      153.08      2.42 o
  -1   2   0      345.48      319.57      2.73 o
   0   2   0     1334.87     1309.20      4.77 o
   1   2   0     1500.71     1470.77     41.95 o
   2   2   0      837.74      844.67      6.05 o
   3   2   0       32.10       34.07      0.80 o
   4   2   0       53.88       50.06      1.06 o
   5   2   0       95.36       94.43      1.94 o
   6   2   0       12.35       11.44      1.08 o
   7   2   0        0.54        1.73      1.33 o
   8   2   0        1.23        1.72      1.60 o
  -7   3   0        8.41        7.89      1.25 o
  -6   3   0        0.09        0.16      1.46 o
  -5   3   0        0.15       -0.88      0.98 o
  -4   3   0        1.71       -0.98      1.01 o
  -3   3   0        6.47        5.36      0.69 o
  -2   3   0      248.42      272.01      6.62 o
  -1   3   0      123.07      128.21      2.18 o
   0   3   0        4.60        2.73      0.57 o
   1   3   0       18.48       17.73      0.66 o
   2   3   0      141.04      140.61      2.43 o
   3   3   0       14.32       13.85      1.04 o
   4   3   0        1.86       -0.04      0.96 o
   5   3   0       13.13       13.24      1.04 o
   6   3   0        0.10       -3.46      3.46 o
   7   3   0       11.03        9.95      1.21 o
  -7   4   0        2.85        3.81      3.46 o
  -6   4   0        0.04        0.74      1.33 o
  -5   4   0       99.49      100.90      2.05 o
  -4   4   0      502.14      514.63      9.90 o
  -3   4   0      227.31      226.29      3.64 o
  -2   4   0       30.94       34.94      1.01 o
  -1   4   0        7.65        6.00      0.67 o
   0   4   0       61.56       62.15      1.37 o
   1   4   0      134.20      134.93      2.53 o
   2   4   0        7.37        3.81      0.69 o
   3   4   0        2.13       -0.85      1.49 o
   4   4   0       15.30       14.93      1.94 o
   5   4   0       12.87       12.92      1.03 o
   6   4   0        2.32        3.27      2.48 o
   7   4   0       79.19       84.30      1.96 o
  -6   5   0        3.17        2.37      2.01 o
  -5   5   0        0.01       -1.63      2.11 o
  -4   5   0       28.41       29.25      1.20 o
  -3   5   0      817.77      833.54      7.18 o
  -2   5   0      319.48      318.15      4.35 o
  -1   5   0        5.41        2.78      2.12 o
   0   5   0        0.05       -0.94      1.49 o
   1   5   0      107.25      112.33      2.34 o
   2   5   0       22.60       23.41      0.92 o
   3   5   0        5.78        4.85      0.86 o
   4   5   0        5.27       10.16      1.01 o
   5   5   0       24.59       21.86      1.18 o
   6   5   0        4.85        4.65      2.76 o
   7   5   0        0.00        1.48      1.25 o
  -6   6   0       28.25       33.17      1.60 o
  -5   6   0        0.88        1.30      1.15 o
  -4   6   0       53.88       56.90      1.45 o
  -3   6   0      505.26      506.29      6.23 o
  -2   6   0       51.96       55.70      1.32 o
  -1   6   0       93.40       91.48      1.87 o
   0   6   0        0.45        0.94      1.07 o
   1   6   0        0.79        1.31      1.07 o
   2   6   0        4.34        5.42      0.96 o
   3   6   0        3.76        5.19      1.53 o
   4   6   0        3.90        2.16      2.17 o
   5   6   0        0.34       -0.24      2.10 o
   6   6   0        1.13        2.57      1.39 o
  -5   7   0        0.52        0.58      1.66 o
  -4   7   0        1.91       -2.20      3.29 o
  -3   7   0       11.26       10.55      1.13 o
  -2   7   0       54.47       51.05      1.41 o
  -1   7   0       29.65       32.74      1.22 o
   0   7   0       15.59       13.82      1.81 o
   1   7   0        4.36        4.66      1.03 o
   2   7   0       13.01       10.76      1.08 o
   3   7   0       13.31       12.48      1.13 o
   4   7   0        8.22        9.20      1.18 o
   5   7   0       11.76       11.00      1.30 o
  -3   8   0        0.00       -1.35      2.32 o
  -2   8   0        0.19       -0.40      2.22 o
  -1   8   0        3.25        3.32      1.09 o
   0   8   0        7.61        9.31      1.14 o
   1   8   0        5.23        6.75      1.09 o
   2   8   0       21.43       22.11      2.16 o
   3   8   0        6.72        7.09      1.25 o
   4   8   0        0.05       -1.50      1.59 o
  -2   9   0        0.10        0.52      3.43 o
  -1   9   0        6.03        4.12      1.56 o
   0   9   0       20.33       23.82      1.43 o
   1   9   0        2.71        3.53      1.24 o
   2   9   0        0.01       -0.14      2.34 o
   3   9   0        0.02        0.55      1.63 o
  -2  -9   1        1.55       -1.31      1.61 o
  -1  -9   1        0.02       -2.54      2.54 o
   0  -9   1        8.12        6.97      1.40 o
   1  -9   1        0.04        2.31      1.25 o
  -4  -8   1        0.14       -3.28      4.23 o
  -3  -8   1        0.12        0.50      2.34 o
  -2  -8   1        6.12        8.10      1.20 o
  -1  -8   1        0.11       -1.02      2.09 o
   0  -8   1        9.98       14.23      2.73 o
   1  -8   1        0.79       -0.42      3.19 o
   2  -8   1        0.57       -1.48      2.30 o
   3  -8   1        3.82        3.05      2.44 o
  -5  -7   1        3.52        1.42      3.03 o
  -4  -7   1        2.32        1.82      1.91 o
  -3  -7   1        3.62        2.84      1.06 o
  -2  -7   1       17.81       17.82      1.19 o
  -1  -7   1        8.73        9.20      1.07 o
   0  -7   1        1.54        2.45      0.97 o
   1  -7   1        0.00       -1.23      2.00 o
   2  -7   1      144.08      150.60      3.09 o
   3  -7   1       13.65       13.25      1.17 o
   4  -7   1       15.77       18.51      1.39 o
  -6  -6   1        0.68        1.91      2.63 o
  -5  -6   1       35.17       32.38      1.36 o
  -4  -6   1        0.51       -2.07      2.07 o
  -3  -6   1        9.72        9.95      1.02 o
  -2  -6   1        1.99        2.19      1.24 o
  -1  -6   1      307.03      300.66      9.85 o
   0  -6   1        1.45        1.26      2.38 o
   1  -6   1       19.21       19.81      2.27 o
   2  -6   1       18.31       19.27      1.51 o
   3  -6   1      273.08      266.99      7.55 o
   4  -6   1       34.38       34.91      1.92 o
   5  -6   1       12.14       14.36      1.31 o
  -7  -5   1        1.63        4.63      1.28 o
  -6  -5   1        1.49        0.23      2.33 o
  -5  -5   1        7.64        8.20      1.07 o
  -4  -5   1      110.86      112.00      2.35 o
  -3  -5   1        4.88        2.29      2.27 o
  -2  -5   1        8.65       11.05      0.98 o
  -1  -5   1      167.49      166.97      3.20 o
   0  -5   1      137.11      138.60      2.73 o
   1  -5   1        2.35        3.92      1.39 o
   2  -5   1       86.53       83.90      4.28 o
   3  -5   1      189.42      188.00      3.69 o
   4  -5   1       31.14       35.33      1.22 o
   5  -5   1       10.27       10.97      1.11 o
   6  -5   1       12.57       10.66      1.34 o
  -7  -4   1        6.88        8.50      1.43 o
  -6  -4   1        2.86        2.58      1.90 o
  -5  -4   1        0.05       -1.21      1.97 o
  -4  -4   1      130.30      136.37      6.30 o
  -3  -4   1        1.27       -0.04      0.96 o
  -2  -4   1        8.21        9.80      0.75 o
  -1  -4   1       28.21       28.29      0.79 o
   0  -4   1       37.28       45.60      0.93 o
   1  -4   1      223.07      228.99      3.23 o
   2  -4   1       36.51       36.04      1.11 o
   3  -4   1        7.77        4.34      1.04 o
   4  -4   1       19.60       19.32      1.08 o
   5  -4   1      203.23      200.64      3.94 o
   6  -4   1        0.82       -1.07      2.19 o
   7  -4   1        9.79        9.01      2.38 o
  -7  -3   1       13.73       14.73      1.34 o
  -6  -3   1        0.20       -1.11      2.00 o
  -5  -3   1        2.68        2.17      1.37 o
  -4  -3   1       25.28       23.41      0.94 o
  -3  -3   1      227.97      214.22      6.81 o
  -2  -3   1        4.09        4.89      1.06 o
  -1  -3   1      451.79      437.30      3.76 o
   0  -3   1       27.82       28.43      0.69 o
   1  -3   1       22.44       18.44      1.23 o
   2  -3   1      160.79      159.79      2.67 o
   3  -3   1       33.76       43.49      2.38 o
   4  -3   1        1.10        1.90      1.68 o
   5  -3   1        5.82        1.07      2.05 o
   6  -3   1        0.05       -0.20      1.90 o
   7  -3   1        8.03       12.55      1.29 o
  -8  -2   1        0.99        2.82      1.70 o
  -7  -2   1        0.56       -0.47      1.37 o
  -6  -2   1       15.78       17.23      1.09 o
  -5  -2   1       46.74       43.91      1.23 o
  -4  -2   1      172.83      172.83      5.64 o
  -3  -2   1       68.70       69.73      1.43 o
  -2  -2   1        3.82        3.81      0.64 o
  -1  -2   1       18.68       20.52      0.65 o
   0  -2   1      129.00      120.34      2.68 o
   1  -2   1      438.44      435.68      3.26 o
   2  -2   1      238.49      248.81      6.42 o
   3  -2   1       10.71        9.47      0.69 o
   4  -2   1       32.91       36.87      0.95 o
   5  -2   1        1.32        3.32      2.09 o
   6  -2   1      199.46      181.40      3.61 o
   7  -2   1       26.79       23.60      2.26 o
  -8  -1   1       19.52       21.60      1.51 o
  -7  -1   1        0.75        1.32      1.35 o
  -6  -1   1        1.23        0.85      0.99 o
  -5  -1   1       33.23       28.80      1.04 o
  -4  -1   1       69.90       77.86      1.63 o
  -3  -1   1        4.55        6.78      0.65 o
  -2  -1   1      131.44      130.56      2.05 o
  -1  -1   1      111.17      122.15      2.22 o
   0  -1   1      728.09      705.91      5.67 o
   1  -1   1     3242.24     3108.70      6.79 o
   2  -1   1      104.08      111.15      3.16 o
   3  -1   1     1188.67     1274.75      6.49 o
   4  -1   1      269.69      288.42      3.77 o
   5  -1   1       55.24       47.23      2.97 o
   6  -1   1        5.78        4.58      1.01 o
   7  -1   1       51.52       46.78      1.46 o
   8  -1   1        2.97        1.99      1.59 o
  -8   0   1       25.66       25.57      1.55 o
  -7   0   1        4.13        2.34      1.42 o
  -6   0   1       13.55       10.25      1.04 o
  -5   0   1       79.11       86.02      1.83 o
  -4   0   1      644.97      642.35      6.58 o
  -3   0   1      179.78      187.07      6.79 o
  -2   0   1     2383.41     2360.58     14.69 o
  -1   0   1      450.50      470.70     16.78 o
   0   0   1       30.00       32.98      0.63 o
   1   0   1      549.64      511.03      3.78 o
   2   0   1      152.35      149.41      2.70 o
   3   0   1      248.71      261.97      3.84 o
   4   0   1       78.81       77.16      1.75 o
   5   0   1       10.39        9.17      2.14 o
   6   0   1        0.05       -4.21      4.21 o
   7   0   1       47.89       46.76      1.44 o
   8   0   1        3.64        2.54      4.60 o
  -8   1   1        4.00        4.38      1.32 o
  -7   1   1      102.62      102.69      2.13 o
  -6   1   1        5.00        4.55      1.07 o
  -5   1   1       37.68       39.07      1.10 o
  -4   1   1        2.50        1.46      2.74 o
  -3   1   1      191.22      207.57      2.86 o
  -2   1   1      485.88      484.33      3.43 o
  -1   1   1       76.17       71.80      1.39 o
   0   1   1       42.34       52.55      1.04 o
   1   1   1       19.52       16.51      0.97 o
   2   1   1      774.32      741.13      4.01 o
   3   1   1      998.60      986.10      5.54 o
   4   1   1      228.07      230.89      6.39 o
   5   1   1       92.76       90.34      1.93 o
   6   1   1        1.36       -0.86      1.97 o
   7   1   1        2.41        1.86      1.12 o
   8   1   1       11.13       11.36      1.33 o
  -7   2   1        0.23       -0.88      2.24 o
  -6   2   1        5.42        4.91      1.02 o
  -5   2   1        5.66        6.78      2.33 o
  -4   2   1       18.11       23.53      1.46 o
  -3   2   1      132.72      121.58      3.40 o
  -2   2   1       15.84       11.61      0.63 o
  -1   2   1      192.06      196.85      5.87 o
   0   2   1     1502.85     1483.18      4.93 o
   1   2   1       22.13       14.76      0.64 o
   2   2   1      866.22      841.50      4.63 o
   3   2   1      225.70      221.02      6.47 o
   4   2   1       77.58       73.30      1.61 o
   5   2   1        0.64        0.70      1.05 o
   6   2   1       19.06       21.02      1.14 o
   7   2   1       16.22       19.03      1.22 o
   8   2   1        0.08        1.69      2.52 o
  -7   3   1        0.27       -0.90      2.37 o
  -6   3   1       99.60       99.61      3.86 o
  -5   3   1       13.68       10.19      1.38 o
  -4   3   1       11.82       10.10      0.87 o
  -3   3   1       65.23       64.87      1.31 o
  -2   3   1      488.50      516.66      5.29 o
  -1   3   1       70.44       88.69      2.64 o
   0   3   1       15.51       15.25      0.62 o
   1   3   1      102.13      106.39      1.99 o
   2   3   1       30.35       26.35      1.59 o
   3   3   1      420.32      459.81      5.12 o
   4   3   1        0.68        1.15      0.95 o
   5   3   1       20.81       21.84      1.07 o
   6   3   1       31.62       31.90      1.22 o
   7   3   1       93.18       98.02      2.11 o
   8   3   1        5.25        7.33      1.36 o
  -7   4   1       10.15        7.66      1.35 o
  -6   4   1        4.32       -2.31      2.31 o
  -5   4   1       40.00       44.91      1.31 o
  -4   4   1      130.52      135.44      3.44 o
  -3   4   1       95.71       87.59      1.83 o
  -2   4   1        0.43       -0.45      1.46 o
  -1   4   1      410.45      439.26      4.13 o
   0   4   1      264.39      278.21      3.24 o
   1   4   1       11.70       15.04      1.00 o
   2   4   1       45.62       43.49      0.93 o
   3   4   1      577.85      595.35      5.33 o
   4   4   1        7.26        8.95      0.85 o
   5   4   1        9.41       11.51      2.40 o
   6   4   1       16.05       15.00      1.15 o
   7   4   1       93.05       95.89      5.30 o
  -6   5   1       12.61       11.79      1.37 o
  -5   5   1       47.62       44.50      3.01 o
  -4   5   1      312.23      308.29      4.95 o
  -3   5   1        0.21        0.21      1.93 o
  -2   5   1       66.20       61.78      2.56 o
  -1   5   1       19.36       18.47      0.84 o
   0   5   1     1230.06     1285.25     12.92 o
   1   5   1        0.02       -0.11      1.41 o
   2   5   1       76.37       74.17      1.61 o
   3   5   1        0.41        1.31      1.36 o
   4   5   1      156.86      160.09      3.81 o
   5   5   1        9.15        8.03      1.05 o
   6   5   1        1.46        1.86      1.37 o
   7   5   1        8.41        9.44      1.33 o
  -6   6   1        4.57        3.49      1.38 o
  -5   6   1       27.25       30.28      1.46 o
  -4   6   1        6.96        3.79      1.10 o
  -3   6   1      211.56      212.81      4.35 o
  -2   6   1        1.15       -2.31      2.31 o
  -1   6   1        0.36        1.03      0.86 o
   0   6   1       50.07       47.87      1.14 o
   1   6   1       58.70       64.87      1.38 o
   2   6   1       15.94       15.91      0.97 o
   3   6   1       12.01       11.54      1.57 o
   4   6   1       11.24       10.48      1.04 o
   5   6   1        0.11        0.43      1.30 o
   6   6   1        0.06       -0.35      1.50 o
  -5   7   1        0.68       -2.08      3.33 o
  -4   7   1        9.44       12.61      1.33 o
  -3   7   1        5.10        6.49      1.06 o
  -2   7   1        6.18        7.57      1.43 o
  -1   7   1       26.04       25.62      1.65 o
   0   7   1        2.17        5.16      1.00 o
   1   7   1       16.38       20.85      1.13 o
   2   7   1       14.73       16.23      2.49 o
   3   7   1        0.19        0.20      1.47 o
   4   7   1        1.60       -0.35      2.04 o
   5   7   1        2.21        4.31      1.21 o
   6   7   1        0.65        0.28      1.26 o
  -4   8   1        0.33       -1.12      1.67 o
  -3   8   1        4.57        1.86      3.69 o
  -2   8   1        0.96       -0.31      1.37 o
  -1   8   1       25.50       26.71      1.78 o
   0   8   1        6.64        6.59      1.11 o
   1   8   1        7.61        7.46      1.08 o
   2   8   1       12.94       13.42      1.19 o
   3   8   1        3.81        5.15      1.12 o
   4   8   1       15.04       15.93      1.35 o
   5   8   1        2.38       -1.18      2.55 o
  -2   9   1        0.60       -2.74      2.74 o
  -1   9   1        2.26        3.21      1.26 o
   0   9   1       46.58       48.67      1.67 o
   1   9   1        4.45        1.30      1.62 o
   2   9   1        3.41        6.35      1.27 o
   3   9   1        2.70        3.76      1.57 o
  -3  -8   2        3.36        0.90      1.30 o
  -2  -8   2        0.44       -0.49      2.20 o
  -1  -8   2        5.41        8.26      1.18 o
   0  -8   2        2.63        3.60      1.27 o
   1  -8   2       18.20       18.07      1.38 o
   2  -8   2        2.28       -2.43      2.43 o
   3  -8   2        1.65        3.62      1.35 o
  -5  -7   2        0.41        1.75      1.23 o
  -4  -7   2        0.56        1.72      1.18 o
  -3  -7   2        0.20       -0.78      1.38 o
  -2  -7   2        0.01       -1.13      1.35 o
  -1  -7   2        0.17        2.53      0.99 o
   0  -7   2       16.15       14.49      1.17 o
   1  -7   2       18.66       20.27      1.23 o
   2  -7   2      175.79      193.32      6.78 o
   3  -7   2       37.29       37.27      1.42 o
   4  -7   2        1.37       -0.26      2.33 o
  -6  -6   2        4.44        3.56      1.31 o
  -5  -6   2        5.15        5.80      1.24 o
  -4  -6   2        0.20        1.10      1.29 o
  -3  -6   2        6.77        7.37      1.05 o
  -2  -6   2       20.14       19.74      1.16 o
  -1  -6   2        0.30        0.40      1.26 o
   0  -6   2        0.10       -0.45      1.91 o
   1  -6   2      140.30      139.10      2.78 o
   2  -6   2      452.34      452.64      5.97 o
   3  -6   2        7.85        7.98      1.84 o
   4  -6   2        1.07        1.00      1.05 o
   5  -6   2        1.06       -2.35      2.35 o
  -6  -5   2        3.00        1.52      1.53 o
  -5  -5   2        0.03       -0.81      2.05 o
  -4  -5   2        3.81        3.90      1.01 o
  -3  -5   2        0.00        3.31      0.95 o
  -2  -5   2       32.08       28.66      1.06 o
  -1  -5   2       21.68       18.46      1.07 o
   0  -5   2        3.29        1.31      3.68 o
   1  -5   2       16.17       16.43      0.92 o
   2  -5   2       81.68       76.33      1.55 o
   3  -5   2      356.31      373.40     16.33 o
   4  -5   2       56.33       60.71      2.09 o
   5  -5   2        0.16       -1.06      1.06 o
   6  -5   2        5.48        4.58      1.26 o
  -7  -4   2        0.66        0.08      1.61 o
  -6  -4   2        1.07        3.95      1.84 o
  -5  -4   2        0.00       -1.64      1.91 o
  -4  -4   2        3.18        2.74      1.52 o
  -3  -4   2       16.69       18.15      0.92 o
  -2  -4   2        3.58        2.81      1.27 o
  -1  -4   2        1.90        3.53      1.30 o
   0  -4   2       23.43       19.02      0.93 o
   1  -4   2       70.23       70.34      1.84 o
   2  -4   2       35.44       32.49      1.29 o
   3  -4   2        0.49        1.32      1.01 o
   4  -4   2        1.41       -0.95      2.00 o
   5  -4   2        0.57       -2.72      3.59 o
   6  -4   2        8.34        7.09      1.14 o
   7  -4   2       32.27       41.20      1.66 o
  -7  -3   2        2.02        0.76      1.60 o
  -6  -3   2       21.02       21.49      2.31 o
  -5  -3   2        8.72       10.61      1.73 o
  -4  -3   2        3.62        3.55      0.85 o
  -3  -3   2      124.93      142.00      4.76 o
  -2  -3   2      448.69      433.26      4.24 o
  -1  -3   2      377.19      359.92      6.86 o
   0  -3   2      144.26      136.80      2.42 o
   1  -3   2       55.78       51.21      2.18 o
   2  -3   2       44.45       51.02      1.69 o
   3  -3   2       32.85       32.72      0.91 o
   4  -3   2      110.93      103.31      2.50 o
   5  -3   2        8.23        9.81      1.22 o
   6  -3   2        4.95        3.61      1.06 o
   7  -3   2        0.04       -2.31      2.31 o
  -7  -2   2        0.03       -1.28      2.85 o
  -6  -2   2        1.57        3.31      1.13 o
  -5  -2   2        8.83        6.02      1.02 o
  -4  -2   2        8.85       10.51      0.85 o
  -3  -2   2       23.26       20.89      1.43 o
  -2  -2   2      798.14      823.06      5.15 o
  -1  -2   2      182.54      198.67      5.86 o
   0  -2   2       57.11       57.55      1.41 o
   1  -2   2        2.33        1.67      0.55 o
   2  -2   2      825.68      851.54      7.48 o
   3  -2   2        5.18        4.62      0.67 o
   4  -2   2       31.49       33.03      0.96 o
   5  -2   2       19.21       21.44      1.10 o
   6  -2   2       85.57       70.97      1.53 o
   7  -2   2        4.01        2.78      1.58 o
  -7  -1   2        0.00        0.71      1.36 o
  -6  -1   2        3.15        4.03      1.02 o
  -5  -1   2       87.18       88.67      3.47 o
  -4  -1   2        1.66        3.20      1.04 o
  -3  -1   2      165.47      177.13      2.78 o
  -2  -1   2        5.34        4.68      0.68 o
  -1  -1   2    27478.60    24735.52    124.97 o
   0  -1   2      162.01      155.83      2.00 o
   1  -1   2       24.80       30.89      0.68 o
   2  -1   2      177.15      157.66      2.29 o
   3  -1   2      725.39      745.26     15.83 o
   4  -1   2       45.47       40.09      2.07 o
   5  -1   2        1.28        0.41      1.75 o
   6  -1   2       36.92       36.52      1.24 o
   7  -1   2       24.82       26.30      1.28 o
   8  -1   2        1.10        1.54      1.28 o
  -8   0   2        5.32        4.78      3.47 o
  -7   0   2        0.03       -2.24      2.24 o
  -6   0   2        4.73        5.40      1.02 o
  -5   0   2       55.11       58.66      2.59 o
  -4   0   2      155.39      149.39      2.95 o
  -3   0   2        6.56        2.26      0.64 o
  -2   0   2       48.58       51.95      1.15 o
  -1   0   2     1773.64     1839.64     21.52 o
   0   0   2     2472.44     2455.29      8.54 o
   1   0   2       26.87       23.82      0.61 o
   2   0   2       27.63       25.76      1.13 o
   3   0   2      161.56      183.26      2.69 o
   4   0   2       54.06       43.65      0.96 o
   5   0   2        5.97        4.88      1.11 o
   6   0   2        0.05        0.22      1.20 o
   7   0   2        0.19       -0.96      2.18 o
   8   0   2        3.59        5.38      1.23 o
  -7   1   2        0.24       -1.59      3.15 o
  -6   1   2       54.78       56.74      2.27 o
  -5   1   2       27.71       26.39      1.41 o
  -4   1   2       11.53       12.50      0.80 o
  -3   1   2       21.21       18.81      0.80 o
  -2   1   2      182.24      175.04      2.74 o
  -1   1   2     1777.10     1771.38     19.40 o
   0   1   2     1452.82     1442.54     14.23 o
   1   1   2     1908.31     1875.90      9.34 o
   2   1   2       41.45       45.70      0.97 o
   3   1   2      169.41      174.09      2.62 o
   4   1   2      186.93      180.68      3.04 o
   5   1   2       67.81       70.84      1.58 o
   6   1   2        0.07        1.20      1.98 o
   7   1   2       14.35       13.61      1.19 o
   8   1   2        7.87        7.85      1.31 o
  -7   2   2        0.24       -0.70      1.22 o
  -6   2   2        0.86        1.07      2.10 o
  -5   2   2        0.57        0.26      1.23 o
  -4   2   2        0.35        0.63      0.94 o
  -3   2   2      160.24      177.49      7.08 o
  -2   2   2       45.62       43.01      0.95 o
  -1   2   2       37.67       33.93      0.73 o
   0   2   2        1.22        0.07      0.76 o
   1   2   2      614.13      615.58      3.55 o
   2   2   2       25.66       18.55      0.64 o
   3   2   2       50.43       46.77      1.01 o
   4   2   2       77.54       75.19      3.77 o
   5   2   2        3.50        2.36      0.83 o
   6   2   2       13.88       13.71      1.06 o
   7   2   2       49.84       47.40      2.41 o
   8   2   2        0.16        1.82      2.76 o
  -7   3   2        0.13       -0.30      1.19 o
  -6   3   2       85.58       89.32      1.76 o
  -5   3   2      385.25      400.13     15.11 o
  -4   3   2      197.41      189.52      3.59 o
  -3   3   2       36.09       42.93      0.92 o
  -2   3   2        0.46        1.52      0.82 o
  -1   3   2       99.83      105.00      2.04 o
   0   3   2      275.96      291.18      3.93 o
   1   3   2      147.03      147.36      2.23 o
   2   3   2       32.02       29.39      0.73 o
   3   3   2       93.01       85.36      5.27 o
   4   3   2       68.43       71.16      1.50 o
   5   3   2        5.73        5.63      1.34 o
   6   3   2      255.29      260.55      4.76 o
   7   3   2       54.04       55.97      1.65 o
   8   3   2       13.96       13.05      1.45 o
  -7   4   2        3.84        2.58      1.95 o
  -6   4   2        0.03       -1.46      2.18 o
  -5   4   2       42.66       44.03      1.32 o
  -4   4   2      746.50      724.32      6.73 o
  -3   4   2      303.63      298.02      4.11 o
  -2   4   2       33.88       29.97      0.84 o
  -1   4   2        5.58        4.12      0.67 o
   0   4   2      545.50      614.15      8.01 o
   1   4   2       70.75       77.79      1.69 o
   2   4   2       17.12       16.50      0.80 o
   3   4   2        0.02        0.39      0.88 o
   4   4   2       94.51      102.75      2.21 o
   5   4   2       43.23       41.44      1.56 o
   6   4   2        0.68        1.59      1.27 o
   7   4   2       65.25       65.06      1.77 o
  -6   5   2        0.07       -2.33      2.33 o
  -5   5   2       36.28       38.65      1.59 o
  -4   5   2      760.54      757.42      7.40 o
  -3   5   2       98.81      102.56      2.17 o
  -2   5   2      231.29      265.31      3.98 o
  -1   5   2        0.02       -0.95      1.48 o
   0   5   2        0.79        0.86      0.87 o
   1   5   2        7.83        8.37      1.88 o
   2   5   2        7.35        5.51      0.73 o
   3   5   2       24.22       22.09      0.91 o
   4   5   2        1.65        2.85      2.00 o
   5   5   2        0.37        0.02      1.85 o
   6   5   2       22.11       22.34      1.28 o
   7   5   2       18.06       16.29      1.99 o
  -6   6   2        0.41        0.59      2.11 o
  -5   6   2        0.18        0.39      2.31 o
  -4   6   2       18.28       17.94      2.41 o
  -3   6   2      111.59      108.35      4.45 o
  -2   6   2      104.14      112.13      2.37 o
  -1   6   2       18.47       18.02      0.96 o
   0   6   2       12.49       12.18      0.92 o
   1   6   2       28.77       26.77      0.97 o
   2   6   2       42.92       40.47      1.36 o
   3   6   2       10.78       11.28      1.03 o
   4   6   2       34.81       34.27      1.25 o
   5   6   2       10.36        9.26      1.85 o
   6   6   2        1.10       -2.41      2.41 o
  -5   7   2       13.50       13.25      1.41 o
  -4   7   2        0.08       -0.87      2.28 o
  -3   7   2        0.03        1.07      1.33 o
  -2   7   2        1.31       -0.71      1.98 o
  -1   7   2       22.00       21.17      1.40 o
   0   7   2       40.78       42.61      1.31 o
   1   7   2       95.88       95.12      2.05 o
   2   7   2       16.09       18.68      1.13 o
   3   7   2        2.47        2.70      1.01 o
   4   7   2        0.16       -0.05      1.31 o
   5   7   2        2.73        0.11      1.77 o
   6   7   2        0.57       -1.05      2.40 o
  -4   8   2        4.73        5.57      1.32 o
  -3   8   2        0.10        1.16      2.33 o
  -2   8   2       21.59       20.73      1.24 o
  -1   8   2       40.89       39.95      1.38 o
   0   8   2       18.42       18.70      1.20 o
   1   8   2        0.01        0.42      2.03 o
   2   8   2        0.28        0.80      1.04 o
   3   8   2      183.06      192.16      4.02 o
   4   8   2       18.66       18.28      1.34 o
   5   8   2        5.55        5.09      1.30 o
  -2   9   2        0.35        3.71      2.49 o
  -1   9   2        0.69        2.34      1.91 o
   0   9   2       18.67       17.13      1.41 o
   1   9   2       14.91       17.35      1.38 o
   2   9   2        0.05        0.90      1.47 o
   3   9   2       74.88       75.63      6.18 o
  -3  -8   3        4.73        6.83      1.32 o
  -2  -8   3        0.69        1.32      2.45 o
  -1  -8   3        0.45        1.55      1.32 o
   0  -8   3        0.12        1.96      1.18 o
   1  -8   3       60.88       65.16      1.78 o
   2  -8   3        8.57       11.94      2.46 o
  -4  -7   3        0.58       -1.06      2.49 o
  -3  -7   3        1.87        2.27      3.46 o
  -2  -7   3       48.30       44.46      1.47 o
  -1  -7   3        0.00       -0.59      2.14 o
   0  -7   3        3.45        2.50      2.48 o
   1  -7   3       24.06       22.91      1.31 o
   2  -7   3      127.90      130.34      4.24 o
   3  -7   3        8.69       10.58      1.30 o
   4  -7   3        6.51        5.86      1.33 o
  -5  -6   3       17.11       17.11      1.32 o
  -4  -6   3        1.19        4.14      2.06 o
  -3  -6   3        4.14        4.12      2.14 o
  -2  -6   3       51.11       50.59      1.38 o
  -1  -6   3       35.01       35.64      1.25 o
   0  -6   3        1.03        1.21      1.04 o
   1  -6   3       33.60       36.97      1.21 o
   2  -6   3      146.94      155.33      3.26 o
   3  -6   3        8.25        9.92      1.14 o
   4  -6   3        9.02        9.74      1.15 o
   5  -6   3        7.65        8.88      1.34 o
  -6  -5   3        0.09       -2.53      2.53 o
  -5  -5   3       37.09       36.72      1.47 o
  -4  -5   3        0.06        1.70      0.98 o
  -3  -5   3        0.32        0.74      1.23 o
  -2  -5   3        4.39        6.06      1.73 o
  -1  -5   3       16.89       17.16      1.27 o
   0  -5   3       48.98       47.57      1.12 o
   1  -5   3        4.03        2.70      0.88 o
   2  -5   3        9.31        9.09      1.03 o
   3  -5   3        6.62        5.57      1.04 o
   4  -5   3      168.27      170.76      4.12 o
   5  -5   3        0.89        0.66      1.52 o
   6  -5   3       10.50        9.71      1.57 o
  -7  -4   3        0.17       -2.58      2.58 o
  -6  -4   3        0.14       -2.18      2.28 o
  -5  -4   3        0.66       -2.77      3.52 o
  -4  -4   3       24.07       23.85      1.17 o
  -3  -4   3       14.40       14.76      0.95 o
  -2  -4   3       88.70       96.40      2.17 o
  -1  -4   3        0.00        0.92      0.71 o
   0  -4   3       23.22       24.18      0.84 o
   1  -4   3       50.06       52.79      1.14 o
   2  -4   3       21.26       23.14      2.75 o
   3  -4   3        0.11        0.21      1.76 o
   4  -4   3        5.73        2.46      1.58 o
   5  -4   3        0.21        0.31      1.26 o
   6  -4   3       18.73       21.74      1.37 o
  -7  -3   3        1.30        1.14      2.40 o
  -6  -3   3       14.05       13.60      1.17 o
  -5  -3   3       15.28       18.39      1.18 o
  -4  -3   3        7.85        8.95      1.00 o
  -3  -3   3        0.15       -0.82      1.60 o
  -2  -3   3       19.85       21.25      0.86 o
  -1  -3   3       29.81       27.74      0.79 o
   0  -3   3      108.51       98.10      2.00 o
   1  -3   3       88.35       92.83      2.63 o
   2  -3   3        3.73        0.85      2.22 o
   3  -3   3       13.93       14.64      0.84 o
   4  -3   3        0.48       -0.51      1.84 o
   5  -3   3      196.11      178.41      3.46 o
   6  -3   3       59.61       52.55      1.50 o
   7  -3   3        3.58        1.86      1.58 o
  -7  -2   3        0.00       -1.42      2.34 o
  -6  -2   3        9.39        7.48      1.94 o
  -5  -2   3       13.14       14.17      1.53 o
  -4  -2   3        0.32       -0.40      1.04 o
  -3  -2   3       25.50       26.09      0.86 o
  -2  -2   3       74.95       77.78      1.80 o
  -1  -2   3      255.82      238.47      2.95 o
   0  -2   3      760.65      772.50     10.13 o
   1  -2   3       45.39       47.44      1.66 o
   2  -2   3      821.45      848.66     10.38 o
   3  -2   3      357.30      388.63      4.24 o
   4  -2   3       84.57       75.46      1.53 o
   5  -2   3       11.20       10.51      1.56 o
   6  -2   3       56.90       49.38      1.40 o
   7  -2   3        5.28       -0.09      2.36 o
  -7  -1   3        1.64        2.48      2.24 o
  -6  -1   3       13.98       16.08      1.13 o
  -5  -1   3      160.53      154.56      3.15 o
  -4  -1   3       54.43       47.90      1.07 o
  -3  -1   3      387.02      400.31      4.11 o
  -2  -1   3       57.38       58.58      1.22 o
  -1  -1   3      386.44      344.98      5.03 o
   0  -1   3      319.69      322.20      2.87 o
   1  -1   3      270.43      258.35      2.66 o
   2  -1   3      262.61      276.26      3.03 o
   3  -1   3       40.37       43.21      3.13 o
   4  -1   3       21.08       20.88      0.85 o
   5  -1   3        1.57        3.80      1.23 o
   6  -1   3       66.90       52.58      1.36 o
   7  -1   3        7.28        4.17      2.28 o
  -7   0   3        4.43        4.91      3.74 o
  -6   0   3       26.67       26.61      1.24 o
  -5   0   3        1.87        0.93      1.19 o
  -4   0   3       69.17       73.84      1.57 o
  -3   0   3       78.60       72.86      1.55 o
  -2   0   3        1.01        0.92      0.58 o
  -1   0   3       55.79       58.05      1.52 o
   0   0   3       10.51        7.87      0.64 o
   1   0   3      928.12      843.83      4.14 o
   2   0   3     1663.09     1638.67      6.48 o
   3   0   3      735.77      797.52      7.70 o
   4   0   3      230.63      230.63      3.44 o
   5   0   3        4.87        5.78      0.85 o
   6   0   3        2.07       -1.04      1.24 o
   7   0   3       22.15       21.82      1.21 o
   8   0   3        0.00       -1.75      2.30 o
  -7   1   3        5.09        6.44      1.27 o
  -6   1   3        5.39        4.79      1.04 o
  -5   1   3        6.59        5.85      1.00 o
  -4   1   3       33.42       33.40      0.94 o
  -3   1   3       89.67       90.03      1.94 o
  -2   1   3      140.31      146.12      3.17 o
  -1   1   3     1022.70     1017.94      8.27 o
   0   1   3        0.06        6.67      0.55 o
   1   1   3     1566.77     1481.26      5.28 o
   2   1   3      456.74      467.31     10.00 o
   3   1   3      422.55      410.69      4.56 o
   4   1   3       35.69       29.32      0.84 o
   5   1   3       28.45       28.71      1.33 o
   6   1   3       67.28       68.61      1.65 o
   7   1   3        0.18       -2.07      2.13 o
   8   1   3        3.43        5.15      4.21 o
  -7   2   3       23.08       23.25      1.43 o
  -6   2   3        2.24        1.82      1.34 o
  -5   2   3        7.90        6.26      1.04 o
  -4   2   3       37.72       36.87      0.99 o
  -3   2   3      209.30      219.45      5.00 o
  -2   2   3      141.17      162.46      2.93 o
  -1   2   3       20.94       20.72      0.65 o
   0   2   3      233.14      237.41      3.14 o
   1   2   3      193.98      188.54      2.25 o
   2   2   3      814.27      847.99      9.52 o
   3   2   3       25.97       29.48      0.77 o
   4   2   3       63.70       61.93      1.34 o
   5   2   3      103.04      102.75      2.24 o
   6   2   3      190.61      195.42      3.85 o
   7   2   3        9.19       10.60      3.22 o
   8   2   3        3.24        6.41      1.26 o
  -7   3   3        0.72        3.41      1.22 o
  -6   3   3       18.11       22.05      1.24 o
  -5   3   3       53.69       55.34      1.92 o
  -4   3   3       44.90       44.62      1.17 o
  -3   3   3        0.31        0.00      0.91 o
  -2   3   3      315.24      338.35      3.65 o
  -1   3   3      167.25      157.55      2.43 o
   0   3   3        5.59        8.55      0.58 o
   1   3   3      233.37      239.46      2.76 o
   2   3   3     2180.84     2280.03     21.78 o
   3   3   3        2.72        5.13      1.16 o
   4   3   3       21.62       19.91      0.83 o
   5   3   3       98.15       97.07      1.90 o
   6   3   3      358.96      366.41      5.55 o
   7   3   3       33.29       33.88      1.38 o
   8   3   3        1.03       -2.55      2.55 o
  -7   4   3        6.63        6.59      1.39 o
  -6   4   3       27.67       28.59      1.35 o
  -5   4   3      178.90      182.92      3.72 o
  -4   4   3       22.27       24.07      1.17 o
  -3   4   3      116.42      110.68      2.39 o
  -2   4   3       45.90       49.86      1.12 o
  -1   4   3     2225.23     2501.33      9.53 o
   0   4   3       22.70       18.38      0.73 o
   1   4   3      206.37      217.94      3.00 o
   2   4   3        0.36        0.51      1.64 o
   3   4   3      447.08      471.61      5.80 o
   4   4   3       53.51       52.27      1.52 o
   5   4   3        1.38        1.99      1.22 o
   6   4   3       31.20       31.33      2.18 o
   7   4   3       19.56       20.25      1.39 o
  -6   5   3       25.51       29.64      2.19 o
  -5   5   3        0.44        0.71      1.34 o
  -4   5   3      172.25      184.00      3.50 o
  -3   5   3        1.82        0.75      1.86 o
  -2   5   3        2.09        0.73      1.19 o
  -1   5   3      128.20      120.73      4.60 o
   0   5   3      171.43      171.00      2.97 o
   1   5   3       63.31       54.36      1.09 o
   2   5   3       33.10       30.19      0.89 o
   3   5   3       28.16       30.14      0.94 o
   4   5   3        0.08        0.85      1.12 o
   5   5   3        0.00       -0.51      2.91 o
   6   5   3        4.36        4.63      1.50 o
   7   5   3        0.33        1.16      2.14 o
  -6   6   3        0.82        2.46      1.29 o
  -5   6   3       13.97       14.45      1.29 o
  -4   6   3        5.50        5.82      1.09 o
  -3   6   3        9.07        7.88      1.08 o
  -2   6   3       53.25       47.20      1.29 o
  -1   6   3       27.95       29.29      1.59 o
   0   6   3       21.11       22.90      1.49 o
   1   6   3      104.63      109.77      2.37 o
   2   6   3        5.41        5.23      0.86 o
   3   6   3       21.16       23.24      1.07 o
   4   6   3        5.02        3.78      1.71 o
   5   6   3        2.43        0.52      1.30 o
   6   6   3        0.97        0.74      2.28 o
   7   6   3        5.07        5.23      1.29 o
  -5   7   3        0.01        0.00      2.40 o
  -4   7   3        5.02        4.29      2.42 o
  -3   7   3        8.31        7.92      1.12 o
  -2   7   3       46.94       45.30      1.34 o
  -1   7   3       35.05       31.02      1.22 o
   0   7   3       27.80       26.38      1.52 o
   1   7   3       47.96       50.02      1.30 o
   2   7   3        5.50        7.25      1.03 o
   3   7   3       26.83       27.17      1.38 o
   4   7   3        1.60        1.67      1.58 o
   5   7   3        0.30       -0.39      2.10 o
   6   7   3        0.04        2.36      1.19 o
  -4   8   3        1.61        3.38      1.60 o
  -3   8   3        0.08        0.62      1.49 o
  -2   8   3        1.65        2.04      2.59 o
  -1   8   3      114.33      106.61      2.34 o
   0   8   3        4.90        2.05      1.87 o
   1   8   3       10.07       10.30      1.09 o
   2   8   3       26.12       26.64      1.32 o
   3   8   3       85.35       88.72      1.90 o
   4   8   3       87.71       87.94      1.91 o
   5   8   3        0.02       -2.65      3.75 o
  -2   9   3       21.91       23.45      1.47 o
  -1   9   3       44.16       43.21      4.31 o
   0   9   3       15.80       14.86      1.86 o
   1   9   3       11.06       10.54      1.28 o
   2   9   3       13.62       12.32      1.34 o
   3   9   3        0.83        0.76      1.27 o
   4   9   3       32.67       32.44      1.65 o
  -2  -8   4        0.01       -2.03      2.48 o
  -1  -8   4        1.52        2.45      1.58 o
   0  -8   4        6.42        1.90      1.70 o
   1  -8   4       34.90       40.23      1.67 o
  -4  -7   4        1.48        3.20      1.30 o
  -3  -7   4        4.32        3.15      1.29 o
  -2  -7   4        0.59       -0.82      2.27 o
  -1  -7   4        0.04       -2.18      2.18 o
   0  -7   4       35.08       39.32      1.44 o
   1  -7   4      145.05      150.88      3.23 o
   2  -7   4        0.19        0.12      1.49 o
   3  -7   4        2.87        3.99      1.27 o
  -5  -6   4        1.87       -0.32      4.12 o
  -4  -6   4        0.14       -0.26      2.15 o
  -3  -6   4        8.66       10.17      1.10 o
  -2  -6   4        6.65        6.86      1.07 o
  -1  -6   4        0.19       -0.68      1.93 o
   0  -6   4        4.98        5.68      1.02 o
   1  -6   4        8.83        8.76      1.05 o
   2  -6   4      154.74      158.72      3.58 o
   3  -6   4       18.18       17.42      1.23 o
   4  -6   4        0.89        1.21      1.82 o
   5  -6   4        2.47       -1.84      2.79 o
  -6  -5   4        0.01       -1.76      2.58 o
  -5  -5   4        0.61       -0.05      2.34 o
  -4  -5   4        1.80        0.78      1.34 o
  -3  -5   4        0.12       -1.30      1.98 o
  -2  -5   4        0.11       -2.03      2.03 o
  -1  -5   4        0.38       -0.60      1.30 o
   0  -5   4        3.06        2.44      1.21 o
   1  -5   4       33.98       32.88      1.18 o
   2  -5   4        2.95        2.88      1.03 o
   3  -5   4        1.61        0.59      1.24 o
   4  -5   4        0.00       -2.14      2.14 o
   5  -5   4        2.75        3.30      1.18 o
  -6  -4   4        0.81        2.76      1.26 o
  -5  -4   4        0.01       -1.52      2.27 o
  -4  -4   4       10.78       13.84      1.10 o
  -3  -4   4       96.80       89.63      2.46 o
  -2  -4   4       52.01       49.16      1.16 o
  -1  -4   4       32.32       33.27      1.00 o
   0  -4   4        4.94        5.30      0.81 o
   1  -4   4       11.92       10.99      1.22 o
   2  -4   4       16.95       18.69      0.96 o
   3  -4   4       71.22       73.06      3.97 o
   4  -4   4       11.69        8.49      1.08 o
   5  -4   4        1.09        0.77      3.05 o
   6  -4   4        0.58        1.44      1.19 o
  -7  -3   4        0.01       -0.16      2.56 o
  -6  -3   4        2.20        3.06      2.09 o
  -5  -3   4        1.67       -2.05      2.05 o
  -4  -3   4        4.21        4.99      1.01 o
  -3  -3   4      173.03      166.00      3.43 o
  -2  -3   4       27.36       29.63      1.41 o
  -1  -3   4        4.56        2.87      0.73 o
   0  -3   4        0.00       -0.70      1.35 o
   1  -3   4      304.66      299.23      3.80 o
   2  -3   4        0.95        0.69      0.96 o
   3  -3   4       28.29       29.52      0.99 o
   4  -3   4       28.67       29.54      1.15 o
   5  -3   4      114.24       98.80      3.51 o
   6  -3   4        3.09        1.74      1.07 o
   7  -3   4       17.21       17.79      1.42 o
  -7  -2   4        0.47        0.17      2.39 o
  -6  -2   4       18.53       17.11      1.86 o
  -5  -2   4        0.03       -2.68      3.24 o
  -4  -2   4       23.89       25.75      1.06 o
  -3  -2   4        9.50        9.98      0.82 o
  -2  -2   4     3874.86     3771.65     14.93 o
  -1  -2   4       37.60       40.81      0.90 o
   0  -2   4       11.01       15.23      1.33 o
   1  -2   4      176.11      162.81      4.81 o
   2  -2   4      544.84      564.48      7.62 o
   3  -2   4       27.66       24.43      0.87 o
   4  -2   4        3.61        2.49      0.87 o
   5  -2   4       56.06       48.06      1.31 o
   6  -2   4       37.90       35.07      1.32 o
   7  -2   4        1.45        3.01      1.19 o
  -7  -1   4        1.27       -3.81      3.81 o
  -6  -1   4       14.26       17.02      1.17 o
  -5  -1   4       39.53       35.35      1.65 o
  -4  -1   4        1.68        1.59      1.06 o
  -3  -1   4        7.83        8.25      0.75 o
  -2  -1   4      739.17      768.86      8.28 o
  -1  -1   4      897.02      884.00      9.37 o
   0  -1   4        0.83       -0.69      1.16 o
   1  -1   4       15.46       13.87      0.63 o
   2  -1   4      250.98      272.02      3.22 o
   3  -1   4       46.07       35.20      0.85 o
   4  -1   4       17.58       14.54      0.84 o
   5  -1   4        0.80        4.84      1.40 o
   6  -1   4        1.27        1.56      1.24 o
   7  -1   4       15.76       15.75      1.28 o
  -7   0   4       16.15       18.79      1.37 o
  -6   0   4        6.81        5.62      3.24 o
  -5   0   4        8.19        8.17      1.36 o
  -4   0   4        0.00       -0.04      1.68 o
  -3   0   4       23.15       22.84      0.82 o
  -2   0   4      595.83      552.39      4.50 o
  -1   0   4      553.73      581.42      4.40 o
   0   0   4      806.95      780.31     12.83 o
   1   0   4        9.17        9.97      0.61 o
   2   0   4       98.98      107.04      2.11 o
   3   0   4      140.81      130.28      2.51 o
   4   0   4      144.99      157.55      5.80 o
   5   0   4        0.00       -2.32      2.60 o
   6   0   4       41.32       45.80      1.30 o
   7   0   4       10.83        9.57      1.17 o
   8   0   4        1.79       -2.06      2.54 o
  -7   1   4        2.31        2.55      2.76 o
  -6   1   4        2.63        2.02      1.05 o
  -5   1   4        0.85        2.35      0.99 o
  -4   1   4       20.05       20.70      0.93 o
  -3   1   4        1.15        1.73      0.89 o
  -2   1   4       12.11       12.14      0.67 o
  -1   1   4        8.30        6.90      0.61 o
   0   1   4      355.39      342.74      2.93 o
   1   1   4       46.75       37.73      0.86 o
   2   1   4      174.47      173.59      2.48 o
   3   1   4      164.52      156.69      9.54 o
   4   1   4       25.59       26.21      0.85 o
   5   1   4       21.96       22.87      1.07 o
   6   1   4       59.21       56.28      3.25 o
   7   1   4        0.33        0.74      1.32 o
   8   1   4        0.87       -0.98      2.48 o
  -7   2   4       31.45       33.65      1.99 o
  -6   2   4      182.95      188.81      3.71 o
  -5   2   4       54.44       52.88      2.95 o
  -4   2   4       24.59       27.83      1.02 o
  -3   2   4        7.70        8.83      0.74 o
  -2   2   4       79.14       88.85      1.89 o
  -1   2   4      215.78      228.83      3.37 o
   0   2   4      153.70      156.84      2.22 o
   1   2   4      297.83      276.26      4.20 o
   2   2   4      182.56      189.16      2.58 o
   3   2   4      181.20      198.70      3.60 o
   4   2   4        3.45        2.89      1.42 o
   5   2   4      467.08      449.76     13.15 o
   6   2   4      255.98      262.10      4.69 o
   7   2   4       30.36       28.69      1.31 o
   8   2   4        9.93       11.62      5.84 o
  -7   3   4        0.76       -0.42      2.48 o
  -6   3   4       30.97       32.09      1.39 o
  -5   3   4      349.11      360.40      5.28 o
  -4   3   4       97.62       88.72      1.72 o
  -3   3   4       27.67       22.51      0.89 o
  -2   3   4       49.60       51.98      1.11 o
  -1   3   4      600.73      662.46      5.65 o
   0   3   4       64.90       67.42      2.74 o
   1   3   4        1.01        1.30      1.00 o
   2   3   4        9.33       10.98      0.67 o
   3   3   4      299.32      353.46      3.94 o
   4   3   4      186.11      191.19      3.38 o
   5   3   4        4.75        3.71      1.81 o
   6   3   4      147.62      151.71      3.04 o
   7   3   4       56.48       55.74      1.85 o
   8   3   4        0.17        0.45      2.36 o
  -7   4   4        0.11        1.38      1.65 o
  -6   4   4       10.81       11.47      1.21 o
  -5   4   4      592.25      594.13     18.61 o
  -4   4   4       96.05       96.90      2.12 o
  -3   4   4      174.46      194.98      3.55 o
  -2   4   4        4.43        5.57      1.25 o
  -1   4   4       47.03       52.07      1.10 o
   0   4   4        6.63        8.90      0.68 o
   1   4   4        0.23       -1.29      1.29 o
   2   4   4      122.13      132.23      2.58 o
   3   4   4       11.75       11.96      0.76 o
   4   4   4        0.76       -1.58      1.66 o
   5   4   4       86.97       88.99      1.96 o
   6   4   4       41.44       42.09      1.35 o
   7   4   4        8.03        6.28      1.25 o
  -6   5   4        0.61        0.21      2.27 o
  -5   5   4        7.63        7.26      1.14 o
  -4   5   4      109.77      102.35      2.18 o
  -3   5   4       97.02      104.79      2.23 o
  -2   5   4        5.24        5.49      1.51 o
  -1   5   4        6.97        3.86      0.76 o
   0   5   4       26.98       28.94      1.01 o
   1   5   4       97.84       97.12      2.12 o
   2   5   4        7.33        7.55      0.76 o
   3   5   4       73.22       82.79      1.67 o
   4   5   4       60.82       56.05      1.31 o
   5   5   4        2.95        0.83      1.25 o
   6   5   4       27.50       29.70      2.31 o
   7   5   4       32.57       33.66      3.07 o
  -6   6   4       13.24       12.47      1.45 o
  -5   6   4        0.43        0.79      2.17 o
  -4   6   4        1.20        1.96      1.06 o
  -3   6   4        0.01        1.38      0.98 o
  -2   6   4       40.08       37.64      1.24 o
  -1   6   4       93.49       92.20      1.96 o
   0   6   4      252.02      255.23      4.03 o
   1   6   4       39.47       37.64      1.04 o
   2   6   4       24.48       22.91      1.01 o
   3   6   4       13.95       12.99      1.04 o
   4   6   4       10.67       10.67      1.06 o
   5   6   4        0.01       -0.86      2.01 o
   6   6   4        4.70       -1.65      2.38 o
   7   6   4        0.00       -0.47      2.36 o
  -5   7   4        5.84        6.82      1.34 o
  -4   7   4        0.25        2.09      1.50 o
  -3   7   4       37.67       32.10      1.32 o
  -2   7   4       44.73       38.01      1.31 o
  -1   7   4       44.90       41.20      2.48 o
   0   7   4        1.14        2.95      2.52 o
   1   7   4        4.04        3.87      1.03 o
   2   7   4      390.05      388.06      5.51 o
   3   7   4       81.75       78.14      2.16 o
   4   7   4       28.29       30.29      2.23 o
   5   7   4       12.27       10.51      1.20 o
   6   7   4       14.98       16.24      1.42 o
  -4   8   4       25.40       29.75      3.15 o
  -3   8   4        2.25       -0.81      2.45 o
  -2   8   4        2.04        2.08      3.21 o
  -1   8   4       16.93       16.20      1.49 o
   0   8   4       49.62       43.09      1.36 o
   1   8   4        3.13        2.96      1.06 o
   2   8   4      261.25      251.38      9.71 o
   3   8   4        7.02        3.75      2.02 o
   4   8   4        1.09        2.74      3.00 o
   5   8   4        8.36        9.58      1.70 o
  -2   9   4       10.54       11.63      1.38 o
  -1   9   4        9.67        7.20      1.30 o
   0   9   4       15.79       17.45      1.36 o
   1   9   4        2.95        5.54      2.88 o
   2   9   4       12.31       13.56      2.14 o
   3   9   4       64.85       65.54      1.82 o
   4   9   4        1.52        1.15      3.27 o
  -3  -7   5       11.39       10.37      1.43 o
  -2  -7   5        7.90        9.34      1.27 o
  -1  -7   5        0.07        2.98      1.88 o
   0  -7   5        5.36        5.43      1.27 o
   1  -7   5       66.58       67.44      1.83 o
   2  -7   5        0.53       -0.64      2.39 o
   3  -7   5        3.67        2.11      1.35 o
  -4  -6   5        0.00        1.23      1.54 o
  -3  -6   5        0.40        0.30      2.25 o
  -2  -6   5        7.52        5.02      1.41 o
  -1  -6   5       11.71       11.69      1.10 o
   0  -6   5        0.89       -0.71      2.07 o
   1  -6   5        5.95        7.94      1.07 o
   2  -6   5        1.88        1.44      1.39 o
   3  -6   5       63.57       68.51      1.75 o
   4  -6   5        0.32       -1.74      2.40 o
  -5  -5   5        2.16       -2.24      2.45 o
  -4  -5   5       11.88       10.95      1.20 o
  -3  -5   5       12.42       14.45      1.11 o
  -2  -5   5        0.40        1.71      1.24 o
  -1  -5   5        2.34        2.00      3.57 o
   0  -5   5       11.94       14.73      1.07 o
   1  -5   5        6.58        6.30      1.00 o
   2  -5   5        0.00       -1.96      1.96 o
   3  -5   5        3.13        3.21      1.03 o
   4  -5   5        0.04        0.08      1.32 o
   5  -5   5       18.67       24.41      1.43 o
  -6  -4   5        0.93        2.13      2.27 o
  -5  -4   5        0.93       -2.02      2.02 o
  -4  -4   5        0.13       -2.05      2.05 o
  -3  -4   5        9.88        8.51      1.10 o
  -2  -4   5        6.87        6.92      1.03 o
  -1  -4   5        7.09        7.17      1.54 o
   0  -4   5       13.97       15.47      0.96 o
   1  -4   5        0.60       -0.45      1.69 o
   2  -4   5        4.71        1.29      1.99 o
   3  -4   5        0.99        0.16      1.22 o
   4  -4   5       93.87       91.25      2.30 o
   5  -4   5       50.64       45.30      2.52 o
   6  -4   5        5.03        5.22      2.02 o
  -6  -3   5        2.96        3.41      1.52 o
  -5  -3   5        0.88        1.71      1.05 o
  -4  -3   5        7.82        7.61      1.06 o
  -3  -3   5       35.98       34.95      1.24 o
  -2  -3   5       50.69       47.96      1.13 o
  -1  -3   5       86.26       96.94      2.34 o
   0  -3   5       11.63       12.02      0.80 o
   1  -3   5      178.31      162.30      3.17 o
   2  -3   5      191.96      198.74      3.61 o
   3  -3   5       43.78       40.21      1.19 o
   4  -3   5       14.44       14.62      2.11 o
   5  -3   5       34.18       28.42      2.71 o
   6  -3   5        7.17        3.94      2.12 o
  -7  -2   5        2.04       -0.20      3.57 o
  -6  -2   5       28.13       26.36      1.34 o
  -5  -2   5        5.29        4.88      1.07 o
  -4  -2   5       62.93       67.14      1.38 o
  -3  -2   5        2.00       -0.08      1.89 o
  -2  -2   5      190.68      166.82      3.21 o
  -1  -2   5       61.71       67.44      2.84 o
   0  -2   5       79.91       81.13      1.65 o
   1  -2   5      110.12      109.55      2.14 o
   2  -2   5        1.09       -0.02      0.89 o
   3  -2   5       13.60       12.02      0.86 o
   4  -2   5        2.60        2.21      0.94 o
   5  -2   5       58.28       43.65      1.28 o
   6  -2   5        5.00        3.72      1.06 o
   7  -2   5        0.02        0.12      2.79 o
  -7  -1   5       10.26       10.96      1.39 o
  -6  -1   5        1.98        2.37      1.55 o
  -5  -1   5       15.26       16.63      1.14 o
  -4  -1   5        3.81        3.63      0.98 o
  -3  -1   5        4.18        2.80      0.80 o
  -2  -1   5        5.53        6.13      0.73 o
  -1  -1   5        6.28        6.56      0.69 o
   0  -1   5      131.61      126.18      2.41 o
   1  -1   5      694.78      672.75      4.91 o
   2  -1   5      403.55      414.54      4.19 o
   3  -1   5      130.48      136.33      2.81 o
   4  -1   5        3.82        2.99      0.81 o
   5  -1   5        0.40        0.71      1.86 o
   6  -1   5       25.47       20.84      1.15 o
   7  -1   5        0.02       -0.94      2.21 o
  -7   0   5        1.72       -2.39      2.39 o
  -6   0   5        1.93        1.00      1.35 o
  -5   0   5        4.57        6.75      1.38 o
  -4   0   5       31.21       30.15      1.20 o
  -3   0   5       22.64       24.24      0.89 o
  -2   0   5      120.18      119.85      2.32 o
  -1   0   5       29.19       29.29      1.11 o
   0   0   5     1019.10      988.34      5.83 o
   1   0   5      121.26      111.13      2.14 o
   2   0   5      385.77      362.03      3.71 o
   3   0   5       78.99       69.70      2.34 o
   4   0   5       56.16       60.01      2.27 o
   5   0   5      109.09      105.06      3.80 o
   6   0   5        1.05       -1.94      1.94 o
   7   0   5       13.39       14.14      1.26 o
  -7   1   5        0.00       -4.12      4.18 o
  -6   1   5        0.83        0.74      1.79 o
  -5   1   5        5.88        5.23      1.94 o
  -4   1   5       41.88       42.17      1.78 o
  -3   1   5       72.99       71.20      1.54 o
  -2   1   5       76.28       81.56      1.69 o
  -1   1   5       41.68       43.17      1.40 o
   0   1   5       67.58       58.16      1.32 o
   1   1   5      405.70      399.16      3.63 o
   2   1   5       38.97       42.45      1.31 o
   3   1   5       50.92       46.23      0.97 o
   4   1   5      185.83      174.67      3.28 o
   5   1   5      196.82      207.54      4.57 o
   6   1   5        6.37        4.67      1.02 o
   7   1   5       10.99       14.82      1.15 o
  -7   2   5        2.62        1.23      1.72 o
  -6   2   5       10.22        9.49      1.22 o
  -5   2   5       10.55       10.17      1.11 o
  -4   2   5        0.12        0.42      1.86 o
  -3   2   5       87.10       95.68      2.10 o
  -2   2   5       72.77       74.97      1.53 o
  -1   2   5        2.35        2.13      0.63 o
   0   2   5      145.12      141.98      2.91 o
   1   2   5     2544.48     2673.58     41.11 o
   2   2   5        1.17        0.27      0.72 o
   3   2   5        3.61        0.41      1.24 o
   4   2   5      289.72      284.74      4.00 o
   5   2   5      867.27      866.44      7.41 o
   6   2   5       56.84       59.74      1.45 o
   7   2   5        3.19        3.02      1.08 o
  -7   3   5        7.54        9.59      1.39 o
  -6   3   5       56.89       56.02      1.59 o
  -5   3   5       41.41       41.09      1.34 o
  -4   3   5       80.76       85.98      2.45 o
  -3   3   5        8.40        7.97      0.93 o
  -2   3   5     1360.65     1477.41      7.90 o
  -1   3   5       89.97       91.41      1.95 o
   0   3   5      138.39      145.45      6.52 o
   1   3   5        5.04        8.19      0.63 o
   2   3   5      649.76      759.85      5.40 o
   3   3   5      114.72      122.05      4.43 o
   4   3   5        1.17        1.42      0.73 o
   5   3   5       91.89       91.23      2.07 o
   6   3   5       39.89       41.23      1.33 o
   7   3   5        3.45        2.99      1.17 o
  -6   4   5        0.54       -2.35      2.35 o
  -5   4   5       66.99       68.76      2.29 o
  -4   4   5        0.03        0.12      2.01 o
  -3   4   5        8.44        8.55      0.93 o
  -2   4   5       48.85       41.91      2.29 o
  -1   4   5      206.08      210.75      3.27 o
   0   4   5      140.25      136.45      2.61 o
   1   4   5       63.07       62.14      1.29 o
   2   4   5       58.27       65.76      1.93 o
   3   4   5        2.35        2.12      1.32 o
   4   4   5        0.31       -1.32      1.35 o
   5   4   5        3.11        1.16      1.07 o
   6   4   5        0.33        0.45      1.29 o
   7   4   5        0.78       -0.39      6.03 o
  -6   5   5       10.69        8.80      1.39 o
  -5   5   5        0.19       -1.13      3.37 o
  -4   5   5        5.78        4.74      2.28 o
  -3   5   5       77.55       72.28      1.59 o
  -2   5   5       66.59       67.70      1.70 o
  -1   5   5        9.89       10.90      0.84 o
   0   5   5      200.09      222.37      3.48 o
   1   5   5       12.02       17.88      0.81 o
   2   5   5       61.69       68.56      1.52 o
   3   5   5        4.72        2.91      0.79 o
   4   5   5       14.46       14.90      1.04 o
   5   5   5        9.02       10.84      1.03 o
   6   5   5        9.15        9.57      1.11 o
   7   5   5        1.68        0.84      2.39 o
  -5   6   5        3.56        4.38      1.23 o
  -4   6   5       13.87       17.14      1.21 o
  -3   6   5       46.51       43.20      1.33 o
  -2   6   5       52.13       48.36      1.79 o
  -1   6   5       50.41       46.02      1.24 o
   0   6   5       89.60       97.55      2.13 o
   1   6   5        0.12       -1.99      1.99 o
   2   6   5       31.95       33.86      1.15 o
   3   6   5        0.26       -0.54      1.88 o
   4   6   5        0.22        1.82      1.35 o
   5   6   5        0.17       -0.22      1.96 o
   6   6   5       54.30       51.47      1.64 o
  -5   7   5        0.81       -0.16      2.61 o
  -4   7   5        0.01        0.46      1.50 o
  -3   7   5        0.21        0.88      1.06 o
  -2   7   5      146.49      124.42      2.60 o
  -1   7   5        1.09        0.92      0.99 o
   0   7   5       15.30       17.49      1.12 o
   1   7   5      105.04       96.90      2.11 o
   2   7   5      293.95      297.53      4.93 o
   3   7   5      218.51      216.49      4.40 o
   4   7   5        0.04       -2.03      2.03 o
   5   7   5        3.90        5.67      1.13 o
   6   7   5       15.09       16.25      1.58 o
  -4   8   5       14.34       19.27      1.44 o
  -3   8   5       34.19       36.61      2.29 o
  -2   8   5       81.27       75.89      2.21 o
  -1   8   5       35.94       25.36      3.24 o
   0   8   5       23.11       21.60      1.63 o
   1   8   5       33.58       34.75      1.31 o
   2   8   5        9.31       10.38      1.17 o
   3   8   5      111.00      114.89      2.45 o
   4   8   5        0.17        0.76      1.14 o
   5   8   5        1.16        2.75      2.92 o
  -2   9   5        0.66        1.02      2.45 o
  -1   9   5       13.17       11.99      1.27 o
   0   9   5        1.01        2.59      1.60 o
   1   9   5        0.09       -1.90      3.94 o
   2   9   5       23.75       26.12      1.86 o
   3   9   5        0.11       -1.31      2.36 o
   4   9   5        1.66        2.44      1.62 o
  -2  -7   6        0.01       -1.40      2.45 o
  -1  -7   6        1.47        2.47      5.26 o
   0  -7   6        0.00        0.08      2.43 o
   1  -7   6       43.36       45.71      1.68 o
   2  -7   6        4.47        4.84      1.40 o
  -4  -6   6        0.32       -1.29      2.52 o
  -3  -6   6        0.02       -0.43      2.67 o
  -2  -6   6        0.29       -0.24      2.27 o
  -1  -6   6        0.16       -0.54      4.28 o
   0  -6   6       13.05       14.50      1.59 o
   1  -6   6        6.26        7.00      1.95 o
   2  -6   6        0.10       -0.01      1.78 o
   3  -6   6        0.56       -0.09      2.36 o
  -5  -5   6        0.49        2.35      1.31 o
  -4  -5   6       18.15       15.38      2.30 o
  -3  -5   6        5.90        7.21      1.09 o
  -2  -5   6        4.13        7.46      1.10 o
  -1  -5   6        0.14        0.84      1.23 o
   0  -5   6        5.15        3.87      1.03 o
   1  -5   6        4.52        3.52      1.47 o
   2  -5   6       27.76       28.78      1.55 o
   3  -5   6        6.68        8.48      1.25 o
   4  -5   6        0.20       -2.28      2.28 o
   5  -5   6        2.35        5.07      1.27 o
  -5  -4   6        0.47        0.67      3.95 o
  -4  -4   6       34.81       32.00      1.34 o
  -3  -4   6        4.91        4.54      1.05 o
  -2  -4   6        0.12       -2.47      2.47 o
  -1  -4   6        2.24       -1.26      2.02 o
   0  -4   6       98.91       91.17      1.93 o
   1  -4   6        0.56        1.14      1.22 o
   2  -4   6       10.97       11.58      1.05 o
   3  -4   6       16.55       16.71      1.10 o
   4  -4   6       77.85       72.94      2.66 o
   5  -4   6        0.88       -2.17      3.32 o
  -6  -3   6        0.04        1.01      2.89 o
  -5  -3   6        2.20        2.92      1.84 o
  -4  -3   6        2.44        2.99      1.07 o
  -3  -3   6      558.31      532.00     10.92 o
  -2  -3   6       16.45       14.26      1.46 o
  -1  -3   6        0.00       -1.20      1.80 o
   0  -3   6       59.15       52.54      1.28 o
   1  -3   6      200.44      197.82      3.75 o
   2  -3   6        4.01        2.32      2.12 o
   3  -3   6        4.93        5.10      0.99 o
   4  -3   6       45.91       42.53      1.44 o
   5  -3   6       34.11       32.76      1.31 o
   6  -3   6        0.70       -1.30      2.26 o
  -6  -2   6       11.05        9.15      1.34 o
  -5  -2   6        3.05        2.57      1.44 o
  -4  -2   6        0.10        0.58      1.31 o
  -3  -2   6      212.95      193.33      3.98 o
  -2  -2   6      150.87      138.31      4.83 o
  -1  -2   6        0.26        0.95      1.33 o
   0  -2   6        0.78       -0.85      1.52 o
   1  -2   6      117.22      117.01      4.34 o
   2  -2   6       11.78       10.84      1.33 o
   3  -2   6        7.68        8.42      0.85 o
   4  -2   6        0.00       -1.55      1.90 o
   5  -2   6        4.09        4.76      1.16 o
   6  -2   6       24.87       25.58      2.15 o
   7  -2   6        0.03        0.95      2.37 o
  -6  -1   6        6.02        3.97      1.29 o
  -5  -1   6        0.05        0.21      2.83 o
  -4  -1   6        3.29        2.10      1.05 o
  -3  -1   6       79.65       75.14      1.41 o
  -2  -1   6      155.16      157.92      6.19 o
  -1  -1   6      109.79      105.99      2.18 o
   0  -1   6        1.88        0.26      0.85 o
   1  -1   6        6.03        4.52      0.83 o
   2  -1   6       74.83       70.63      3.14 o
   3  -1   6      107.37      108.72      2.85 o
   4  -1   6        0.26       -0.53      1.40 o
   5  -1   6       43.97       49.66      1.32 o
   6  -1   6        8.22        9.03      1.07 o
   7  -1   6        1.91        1.54      1.18 o
  -7   0   6        1.57       -0.59      2.56 o
  -6   0   6        0.32        0.94      1.39 o
  -5   0   6        0.05       -1.31      1.31 o
  -4   0   6        9.20        7.85      1.09 o
  -3   0   6        9.41        8.37      0.88 o
  -2   0   6        8.66        7.25      0.76 o
  -1   0   6       54.60       48.03      1.06 o
   0   0   6        9.48        8.40      0.70 o
   1   0   6       78.11       69.60      1.48 o
   2   0   6       96.71       92.76      3.05 o
   3   0   6       26.74       25.99      0.86 o
   4   0   6       22.89       23.40      0.94 o
   5   0   6       36.27       30.86      1.17 o
   6   0   6        0.45        0.39      1.48 o
   7   0   6        0.15        0.84      2.22 o
  -7   1   6       60.75       61.53      1.93 o
  -6   1   6        8.21        8.84      1.20 o
  -5   1   6        6.83        6.09      1.08 o
  -4   1   6        3.30        4.20      1.01 o
  -3   1   6       47.54       47.23      1.09 o
  -2   1   6       58.01       59.16      1.20 o
  -1   1   6       10.89        6.98      0.71 o
   0   1   6      125.82      130.38      2.42 o
   1   1   6      182.06      186.53      2.78 o
   2   1   6       93.11       99.30      1.96 o
   3   1   6        2.42        2.81      0.90 o
   4   1   6      437.41      408.99      4.87 o
   5   1   6      561.15      575.98      6.30 o
   6   1   6       38.40       35.67      1.25 o
   7   1   6       22.35       22.50      1.37 o
  -7   2   6       13.93       13.35      1.50 o
  -6   2   6      109.37      117.28      5.22 o
  -5   2   6       14.64       11.67      1.15 o
  -4   2   6        4.73        4.96      1.04 o
  -3   2   6       56.08       58.60      1.62 o
  -2   2   6      164.98      174.74      3.89 o
  -1   2   6       11.80       11.51      0.72 o
   0   2   6        5.92        6.28      0.58 o
   1   2   6       53.53       59.18      1.72 o
   2   2   6      383.96      439.98      9.95 o
   3   2   6      338.87      350.94      4.14 o
   4   2   6       14.51       15.70      1.65 o
   5   2   6      197.46      215.01     12.57 o
   6   2   6      116.39      124.51      2.55 o
   7   2   6        0.05       -2.22      2.22 o
  -6   3   6      248.81      250.29      4.62 o
  -5   3   6       45.64       47.08      1.45 o
  -4   3   6       35.38       35.79      1.59 o
  -3   3   6       11.24       12.85      0.96 o
  -2   3   6       80.10       93.10      6.57 o
  -1   3   6       23.88       28.68      1.40 o
   0   3   6        0.03       -0.21      0.59 o
   1   3   6      121.73      136.57      2.49 o
   2   3   6       17.26       18.26      0.71 o
   3   3   6        6.25        5.51      0.95 o
   4   3   6      204.61      207.37      3.70 o
   5   3   6       90.30       90.51      2.25 o
   6   3   6       24.62       22.98      2.12 o
   7   3   6       27.19       31.31      1.45 o
  -6   4   6        0.14        0.34      2.45 o
  -5   4   6       67.77       65.16      1.59 o
  -4   4   6       22.10       23.41      1.18 o
  -3   4   6        0.07       -1.99      1.99 o
  -2   4   6        0.18       -1.65      1.65 o
  -1   4   6       28.32       30.76      1.85 o
   0   4   6      100.52      100.32      5.45 o
   1   4   6       10.71        9.97      0.68 o
   2   4   6       82.86      103.99      3.43 o
   3   4   6      136.67      134.76      2.59 o
   4   4   6        4.32        5.16      0.91 o
   5   4   6       82.22       86.16      1.80 o
   6   4   6       61.37       61.32      1.51 o
   7   4   6        0.15        0.70      1.90 o
  -6   5   6        0.77       -0.21      1.63 o
  -5   5   6        1.85        2.05      1.15 o
  -4   5   6        0.01        0.20      1.38 o
  -3   5   6       34.21       35.00      1.27 o
  -2   5   6       83.58       89.60      1.90 o
  -1   5   6      263.33      254.21      3.99 o
   0   5   6       82.72       76.35      2.77 o
   1   5   6       50.51       46.97      1.02 o
   2   5   6      125.30      122.15      3.15 o
   3   5   6       16.84       16.26      0.91 o
   4   5   6        2.49        3.35      0.93 o
   5   5   6       11.10        9.83      2.14 o
   6   5   6        0.00       -0.23      1.32 o
   7   5   6        4.69        4.78      1.29 o
  -5   6   6        0.01       -0.17      2.33 o
  -4   6   6       33.41       30.12      1.37 o
  -3   6   6       27.56       24.04      1.19 o
  -2   6   6       41.81       41.05      1.30 o
  -1   6   6        6.91        6.37      1.03 o
   0   6   6       15.92       14.73      1.62 o
   1   6   6      484.28      478.10      5.48 o
   2   6   6      202.28      206.76      3.98 o
   3   6   6       79.39       79.85      1.67 o
   4   6   6       24.80       23.50      1.13 o
   5   6   6       33.00       33.50      1.27 o
   6   6   6        3.75        1.47      4.92 o
  -4   7   6        2.73        1.36      2.66 o
  -3   7   6        2.71        3.47      1.13 o
  -2   7   6        5.83        8.88      1.41 o
  -1   7   6       95.11       81.01      1.69 o
   0   7   6       10.97        9.77      1.06 o
   1   7   6      534.60      527.42      6.18 o
   2   7   6        0.02       -1.13      1.50 o
   3   7   6        4.02        3.17      1.02 o
   4   7   6       42.31       42.18      1.38 o
   5   7   6       22.68       23.59      1.36 o
   6   7   6        5.04        7.50      1.30 o
  -3   8   6        7.81        7.10      1.33 o
  -2   8   6        7.11        5.62      1.15 o
  -1   8   6       20.21       21.38      1.27 o
   0   8   6       10.55       12.41      1.14 o
   1   8   6       31.15       33.78      2.27 o
   2   8   6      150.57      158.87      7.37 o
   3   8   6        7.66        7.55      1.14 o
   4   8   6        2.98        2.36      1.77 o
   5   8   6        1.58       -2.12      2.47 o
  -2   9   6        0.08        0.81      2.34 o
  -1   9   6        0.50        0.93      1.52 o
   0   9   6        0.06        1.03      1.49 o
   1   9   6       28.11       25.95      2.91 o
   2   9   6        0.01        0.25      2.21 o
   3   9   6        3.48        2.42      1.61 o
   4   9   6        1.16       -2.51      2.51 o
  -3  -6   7        0.30       -2.52      2.57 o
  -2  -6   7        0.09        1.57      1.25 o
  -1  -6   7        2.90        4.77      1.22 o
   0  -6   7        0.83       -1.20      2.88 o
   1  -6   7        0.13        0.08      1.47 o
   2  -6   7        1.57        0.18      1.58 o
   3  -6   7        0.00       -1.19      2.42 o
  -4  -5   7        4.34        4.59      1.30 o
  -3  -5   7        1.25       -0.57      2.39 o
  -2  -5   7        0.14       -1.01      2.17 o
  -1  -5   7        0.61       -1.25      2.16 o
   0  -5   7        0.03       -0.99      2.17 o
   1  -5   7        3.18        3.72      2.11 o
   2  -5   7        0.09       -0.75      2.22 o
   3  -5   7       23.60       24.36      3.46 o
   4  -5   7       19.20       19.68      2.01 o
  -5  -4   7        2.16        2.33      1.65 o
  -4  -4   7       13.20       10.98      1.37 o
  -3  -4   7        8.09        7.28      1.15 o
  -2  -4   7        8.25       10.18      1.12 o
  -1  -4   7        0.31       -0.93      1.30 o
   0  -4   7       16.34       13.79      1.10 o
   1  -4   7       50.72       54.90      1.38 o
   2  -4   7       11.30       10.83      1.57 o
   3  -4   7       11.64       12.49      1.14 o
   4  -4   7       11.70       11.02      1.17 o
   5  -4   7        6.58        5.28      1.27 o
  -5  -3   7       11.39        9.52      1.36 o
  -4  -3   7        0.27       -1.16      2.22 o
  -3  -3   7       53.69       49.97      1.63 o
  -2  -3   7       13.64       13.77      1.69 o
  -1  -3   7       10.91       11.62      1.28 o
   0  -3   7       18.40       17.15      1.07 o
   1  -3   7        3.57        4.76      0.97 o
   2  -3   7        3.17       -1.75      2.01 o
   3  -3   7        1.49        2.45      1.20 o
   4  -3   7       36.67       31.00      1.25 o
   5  -3   7        2.35        1.20      1.72 o
   6  -3   7        0.01       -0.30      2.27 o
  -6  -2   7        2.89        1.55      5.30 o
  -5  -2   7        0.02       -1.90      2.35 o
  -4  -2   7        1.79        1.29      1.34 o
  -3  -2   7        0.10        1.26      1.30 o
  -2  -2   7        8.06        9.00      1.04 o
  -1  -2   7       18.01       16.73      1.02 o
   0  -2   7      102.69       92.89      1.92 o
   1  -2   7       74.79       75.16      3.59 o
   2  -2   7       12.27       11.79      0.90 o
   3  -2   7        0.63        1.27      1.16 o
   4  -2   7        0.07       -0.73      1.97 o
   5  -2   7       16.46       15.27      1.13 o
   6  -2   7        0.25        1.05      1.17 o
  -6  -1   7        0.21        0.67      1.63 o
  -5  -1   7        2.62        2.75      2.07 o
  -4  -1   7        2.56        0.56      1.34 o
  -3  -1   7       13.56       14.62      1.10 o
  -2  -1   7        3.27        4.10      0.88 o
  -1  -1   7      214.42      213.74      3.65 o
   0  -1   7        6.10        4.75      0.78 o
   1  -1   7       96.79       97.10      2.01 o
   2  -1   7       31.28       27.52      0.93 o
   3  -1   7       52.67       53.37      1.16 o
   4  -1   7       82.45       78.67      1.64 o
   5  -1   7        3.34        2.16      1.19 o
   6  -1   7       20.30       19.80      1.22 o
   7  -1   7        0.07        1.65      1.54 o
  -6   0   7        0.28        0.38      1.95 o
  -5   0   7        7.00        5.77      1.28 o
  -4   0   7       14.51       14.08      1.64 o
  -3   0   7       24.05       25.48      1.16 o
  -2   0   7        2.76        2.68      1.41 o
  -1   0   7        0.63        0.16      1.51 o
   0   0   7       84.91       85.73      1.77 o
   1   0   7       10.30       12.48      0.72 o
   2   0   7       15.15       15.34      0.76 o
   3   0   7      156.26      141.70      3.54 o
   4   0   7       99.66      103.66      2.09 o
   5   0   7        1.33       -1.11      1.86 o
   6   0   7       14.60       15.71      1.17 o
   7   0   7        5.56       10.41      1.83 o
  -6   1   7        2.65        2.51      1.63 o
  -5   1   7        0.09       -2.27      2.27 o
  -4   1   7       22.29       24.53      1.23 o
  -3   1   7       12.25       15.20      0.98 o
  -2   1   7        0.12       -1.12      1.35 o
  -1   1   7       18.70       18.92      1.71 o
   0   1   7      749.44      781.89      5.80 o
   1   1   7       11.41       10.09      0.67 o
   2   1   7        0.33        1.71      0.80 o
   3   1   7      309.23      304.89      4.13 o
   4   1   7     1074.25     1066.75      8.04 o
   5   1   7       43.18       46.85      1.30 o
   6   1   7        2.89        0.95      1.30 o
   7   1   7        2.94        3.30      1.98 o
  -6   2   7       22.67       21.97      1.53 o
  -5   2   7       21.91       22.77      1.76 o
  -4   2   7        0.36       -0.84      2.10 o
  -3   2   7      334.76      351.47      4.80 o
  -2   2   7       44.81       51.43      1.56 o
  -1   2   7       25.17       21.04      0.86 o
   0   2   7       14.08       15.27      0.65 o
   1   2   7      474.64      510.57      4.71 o
   2   2   7      104.17      112.46      2.21 o
   3   2   7        7.38        6.73      1.12 o
   4   2   7      187.35      188.02      3.67 o
   5   2   7       60.13       64.57      1.46 o
   6   2   7        4.36        1.93      1.88 o
   7   2   7        1.55        0.62      1.18 o
  -6   3   7       11.48       13.44      2.25 o
  -5   3   7        1.67       -2.93      2.93 o
  -4   3   7        5.55        6.78      1.49 o
  -3   3   7        0.64        0.56      1.26 o
  -2   3   7       57.86       64.28      1.43 o
  -1   3   7       89.61       84.92      1.84 o
   0   3   7       63.63       62.41      1.21 o
   1   3   7       42.49       49.00      2.04 o
   2   3   7        4.24        4.25      1.10 o
   3   3   7        0.26        0.66      1.45 o
   4   3   7        0.00       -0.27      1.14 o
   5   3   7        0.00       -0.07      1.11 o
   6   3   7        9.03        9.10      1.10 o
   7   3   7        0.07       -2.25      2.25 o
  -6   4   7        0.93        0.06      1.71 o
  -5   4   7        1.49       -0.26      2.92 o
  -4   4   7       53.53       54.48      1.39 o
  -3   4   7       42.82       49.13      1.68 o
  -2   4   7        5.27        7.36      0.93 o
  -1   4   7       90.13       97.31      2.03 o
   0   4   7        3.12        4.70      0.72 o
   1   4   7       42.78       48.84      1.53 o
   2   4   7        2.16       -0.29      1.76 o
   3   4   7       43.17       44.60      1.06 o
   4   4   7       14.39       14.50      0.99 o
   5   4   7       11.63       11.23      1.03 o
   6   4   7        9.54        9.12      1.11 o
   7   4   7       14.31       14.00      1.36 o
  -5   5   7        7.65        9.87      1.31 o
  -4   5   7       26.52       27.46      1.30 o
  -3   5   7       24.22       22.02      1.21 o
  -2   5   7       46.09       43.35      1.30 o
  -1   5   7       40.14       41.41      1.13 o
   0   5   7        0.35       -0.70      1.63 o
   1   5   7       18.40       17.40      0.89 o
   2   5   7        5.89        5.34      0.78 o
   3   5   7        0.31        2.54      1.98 o
   4   5   7        0.10        0.55      0.90 o
   5   5   7       85.78       75.31      1.65 o
   6   5   7        0.80        1.68      1.39 o
   7   5   7        2.84        2.03      1.59 o
  -5   6   7        0.01        0.58      1.28 o
  -4   6   7        0.04       -0.47      1.47 o
  -3   6   7       98.89       84.67      1.69 o
  -2   6   7        0.54       -0.30      1.04 o
  -1   6   7        9.74       14.28      1.40 o
   0   6   7      196.55      188.90      3.85 o
   1   6   7      529.80      533.65     10.07 o
   2   6   7      307.81      301.63      6.36 o
   3   6   7        2.36        1.47      1.20 o
   4   6   7        3.80        0.04      2.42 o
   5   6   7       61.03       60.76      1.47 o
   6   6   7       11.79        7.85      1.28 o
  -4   7   7       29.19       29.82      1.58 o
  -3   7   7       88.36       80.70      1.78 o
  -2   7   7       46.32       36.95      1.76 o
  -1   7   7       26.52       25.54      1.20 o
   0   7   7       52.21       54.73      2.40 o
   1   7   7       48.77       50.03      1.35 o
   2   7   7      238.04      245.46      8.65 o
   3   7   7        2.13        3.14      3.71 o
   4   7   7        2.02        1.10      2.80 o
   5   7   7       22.84       22.38      1.47 o
   6   7   7        5.08        1.31      4.52 o
  -3   8   7        0.20       -2.26      2.50 o
  -2   8   7       16.67       11.12      1.36 o
  -1   8   7        4.93        5.52      1.13 o
   0   8   7        0.08       -2.15      2.15 o
   1   8   7       36.79       42.22      1.36 o
   2   8   7        0.16        0.54      1.32 o
   3   8   7       13.96       15.38      2.60 o
   4   8   7        6.31        5.91      1.21 o
   5   8   7        0.50        3.02      1.74 o
  -2   9   7        2.23        2.53      1.33 o
  -1   9   7        0.02        0.37      2.22 o
   0   9   7        0.30       -1.54      1.54 o
   1   9   7        3.74        3.26      3.08 o
   2   9   7        0.03        1.14      1.47 o
   3   9   7        0.40        2.19      2.31 o
  -1  -6   8        1.33        0.70      1.57 o
   0  -6   8        1.15        2.27      1.20 o
   1  -6   8        7.54        5.84      2.84 o
  -3  -5   8        0.09        0.02      1.62 o
  -2  -5   8        1.70        2.62      1.26 o
  -1  -5   8       31.48       29.57      1.44 o
   0  -5   8        1.45        3.43      1.18 o
   1  -5   8        2.34        1.90      2.64 o
   2  -5   8        7.35        7.74      1.26 o
   3  -5   8       28.84       31.77      1.51 o
  -4  -4   8       76.69       68.74      1.92 o
  -3  -4   8        6.21        4.85      2.79 o
  -2  -4   8        0.21        2.87      2.23 o
  -1  -4   8       13.30       10.71      1.12 o
   0  -4   8       39.64       40.37      2.58 o
   1  -4   8        0.00       -0.55      1.94 o
   2  -4   8        2.61        3.89      1.35 o
   3  -4   8       22.59       24.70      2.17 o
   4  -4   8       18.56       19.17      2.04 o
  -5  -3   8        0.07        0.29      2.38 o
  -4  -3   8       54.98       46.87      1.64 o
  -3  -3   8       20.66       18.88      2.39 o
  -2  -3   8        0.69        2.26      1.01 o
  -1  -3   8        0.00        0.80      1.24 o
   0  -3   8       42.84       41.37      1.28 o
   1  -3   8        0.26       -1.96      1.96 o
   2  -3   8        1.02       -1.40      1.95 o
   3  -3   8        1.15        1.37      1.31 o
   4  -3   8        2.63        3.73      2.34 o
   5  -3   8       15.22       16.58      1.35 o
  -5  -2   8        0.60       -0.93      1.56 o
  -4  -2   8        6.24        6.67      1.16 o
  -3  -2   8       39.60       36.83      1.31 o
  -2  -2   8        6.58        7.79      1.07 o
  -1  -2   8        1.23        2.11      1.25 o
   0  -2   8        0.21       -2.63      3.23 o
   1  -2   8       24.37       24.26      1.10 o
   2  -2   8       31.49       29.21      1.99 o
   3  -2   8        1.24       -0.44      1.98 o
   4  -2   8       17.31       19.90      1.31 o
   5  -2   8        3.46        2.10      2.97 o
   6  -2   8        0.58       -1.17      2.29 o
  -6  -1   8        0.58       -0.90      2.52 o
  -5  -1   8        6.79        7.36      1.24 o
  -4  -1   8        5.33        4.43      1.46 o
  -3  -1   8        0.09       -1.08      2.01 o
  -2  -1   8        9.92        9.72      1.06 o
  -1  -1   8        0.06       -1.28      1.28 o
   0  -1   8       12.96       13.67      0.90 o
   1  -1   8       27.31       29.76      1.00 o
   2  -1   8        8.98        7.82      1.28 o
   3  -1   8        6.52        6.84      0.94 o
   4  -1   8       12.60       10.36      1.04 o
   5  -1   8        0.96       -2.01      2.03 o
   6  -1   8        0.17        1.22      1.13 o
  -6   0   8        1.38       -2.29      2.51 o
  -5   0   8        0.59        1.03      1.45 o
  -4   0   8       18.69       15.35      1.20 o
  -3   0   8        8.02        8.81      1.10 o
  -2   0   8        0.15        0.15      1.95 o
  -1   0   8       24.29       28.96      1.03 o
   0   0   8       77.86       76.18      1.57 o
   1   0   8       12.88       12.49      0.81 o
   2   0   8       13.66       15.86      1.18 o
   3   0   8      215.38      209.40      3.95 o
   4   0   8      531.03      542.48      6.32 o
   5   0   8       29.04       26.05      1.17 o
   6   0   8       17.62       18.64      2.13 o
   7   0   8       31.81       41.43      1.65 o
  -6   1   8        1.13        4.95      4.79 o
  -5   1   8        0.50       -1.17      1.39 o
  -4   1   8       24.04       25.62      2.03 o
  -3   1   8       41.47       39.49      2.13 o
  -2   1   8        0.44        0.86      1.90 o
  -1   1   8        5.21        4.46      0.96 o
   0   1   8       48.67       42.66      1.00 o
   1   1   8      139.11      149.29      2.98 o
   2   1   8      206.25      205.99      6.64 o
   3   1   8       12.89       12.53      0.88 o
   4   1   8       98.71       98.85      2.17 o
   5   1   8      147.14      154.68      3.43 o
   6   1   8        1.31        2.36      1.02 o
   7   1   8        6.51        8.71      1.29 o
  -6   2   8       12.88       14.58      1.44 o
  -5   2   8        2.26        1.06      1.42 o
  -4   2   8        5.92        4.25      1.10 o
  -3   2   8       54.54       60.40      1.43 o
  -2   2   8       12.16       12.81      0.99 o
  -1   2   8        0.26        0.26      1.14 o
   0   2   8       27.05       23.34      0.81 o
   1   2   8       19.95       22.56      1.54 o
   2   2   8        1.33        0.05      0.88 o
   3   2   8      196.12      193.80      3.63 o
   4   2   8      123.21      128.74      2.74 o
   5   2   8       33.04       35.41      1.20 o
   6   2   8       53.81       59.63      1.50 o
   7   2   8        7.52        8.02      1.31 o
  -6   3   8       31.99       34.07      1.61 o
  -5   3   8        1.93        3.96      1.44 o
  -4   3   8        0.40       -1.19      1.31 o
  -3   3   8        0.03        0.97      1.45 o
  -2   3   8       33.72       30.65      1.38 o
  -1   3   8       41.19       39.74      2.27 o
   0   3   8        6.66        6.86      1.26 o
   1   3   8       32.77       36.49      1.03 o
   2   3   8      127.35      121.47      4.36 o
   3   3   8        8.72        9.60      0.83 o
   4   3   8      117.68      118.72      2.52 o
   5   3   8       61.48       60.60      2.05 o
   6   3   8        0.55        0.33      1.30 o
   7   3   8        2.40        3.00      2.39 o
  -5   4   8        0.39        2.03      1.55 o
  -4   4   8        9.02        7.11      1.15 o
  -3   4   8       25.96       27.95      1.24 o
  -2   4   8      108.70      105.84      2.28 o
  -1   4   8      101.25      105.13      2.08 o
   0   4   8       44.31       42.25      1.28 o
   1   4   8      153.04      140.49      2.72 o
   2   4   8       16.31       15.33      0.83 o
   3   4   8        1.81        1.92      1.09 o
   4   4   8       15.21       12.26      1.01 o
   5   4   8        0.03       -2.46      2.46 o
   6   4   8       11.81       11.74      1.26 o
   7   4   8       25.21       28.24      1.45 o
  -5   5   8       14.71       16.48      1.40 o
  -4   5   8       11.20       11.13      1.22 o
  -3   5   8       14.20       13.86      1.17 o
  -2   5   8        6.47        4.25      1.10 o
  -1   5   8       33.44       32.64      1.19 o
   0   5   8      344.47      323.16      4.62 o
   1   5   8      233.60      241.56      5.84 o
   2   5   8       91.04       92.35      1.82 o
   3   5   8       23.44       17.75      1.02 o
   4   5   8       37.50       29.82      1.16 o
   5   5   8       10.60       10.58      1.06 o
   6   5   8        0.98       -0.62      1.45 o
  -5   6   8        0.95        1.18      1.35 o
  -4   6   8        1.75        2.82      2.19 o
  -3   6   8        0.13       -0.72      1.38 o
  -2   6   8       91.79       82.84      2.03 o
  -1   6   8        8.10        6.22      1.03 o
   0   6   8      554.20      561.89      8.76 o
   1   6   8       17.27       19.07      1.10 o
   2   6   8       18.83       20.28      1.09 o
   3   6   8      108.17      105.50      2.45 o
   4   6   8       55.80       50.93      1.38 o
   5   6   8       10.23        9.78      1.11 o
   6   6   8        0.07       -0.85      1.43 o
  -4   7   8        2.98        0.34      1.74 o
  -3   7   8        5.67        5.58      1.26 o
  -2   7   8       18.52       14.93      1.25 o
  -1   7   8       15.30       16.47      1.16 o
   0   7   8       31.27       33.07      1.25 o
   1   7   8      213.60      216.95      4.44 o
   2   7   8       15.20       14.21      1.12 o
   3   7   8       13.33       13.94      1.56 o
   4   7   8        3.27        2.97      1.05 o
   5   7   8        4.42        3.16      1.22 o
  -3   8   8        0.04        1.69      1.62 o
  -2   8   8        0.02        1.01      1.22 o
  -1   8   8        0.06        0.23      2.22 o
   0   8   8       58.02       56.79      3.07 o
   1   8   8        1.60        3.43      1.56 o
   2   8   8        3.88        4.38      1.10 o
   3   8   8        2.32        2.11      1.19 o
   4   8   8        0.32       -1.88      2.28 o
  -1   9   8       34.88       37.57      1.60 o
   0   9   8        0.07       -0.60      4.01 o
   1   9   8        9.13        8.58      1.30 o
   2   9   8        4.12        4.04      2.17 o
   3   9   8        2.82        1.18      1.84 o
  -2  -5   9        0.00       -1.06      2.40 o
  -1  -5   9        0.62        0.54      1.57 o
   0  -5   9        8.93        9.34      2.16 o
   1  -5   9        1.77        2.03      1.24 o
   2  -5   9        5.50        3.42      2.02 o
  -3  -4   9        2.28       -0.53      1.34 o
  -2  -4   9        0.60       -2.11      2.11 o
  -1  -4   9        1.15        2.10      1.36 o
   0  -4   9        4.69        2.20      1.96 o
   1  -4   9        0.64        0.06      3.82 o
   2  -4   9        0.18        1.36      1.42 o
   3  -4   9       15.96       17.90      1.36 o
   4  -4   9        0.80       -1.67      2.41 o
  -4  -3   9        0.24        0.87      1.63 o
  -3  -3   9        4.99        3.47      2.24 o
  -2  -3   9        2.29        0.29      1.56 o
  -1  -3   9        7.90        8.94      1.60 o
   0  -3   9       13.30       13.62      1.13 o
   1  -3   9        0.20       -1.03      2.01 o
   2  -3   9        0.06        0.44      1.26 o
   3  -3   9        0.43        0.23      1.36 o
   4  -3   9        6.36        5.37      2.67 o
   5  -3   9        0.67       -1.33      2.42 o
  -5  -2   9        0.16       -0.43      1.67 o
  -4  -2   9        1.41        0.46      1.45 o
  -3  -2   9        0.01       -2.29      2.29 o
  -2  -2   9       27.33       29.30      2.46 o
  -1  -2   9        0.00       -2.55      2.55 o
   0  -2   9        9.63        8.40      1.64 o
   1  -2   9        6.25        6.71      1.01 o
   2  -2   9       37.36       37.85      1.28 o
   3  -2   9       34.79       35.61      1.31 o
   4  -2   9        4.91        2.53      1.39 o
   5  -2   9       12.23       13.34      3.70 o
  -5  -1   9        1.79        1.03      3.95 o
  -4  -1   9        4.59        5.58      2.28 o
  -3  -1   9        0.37        0.72      1.36 o
  -2  -1   9        0.00       -1.73      1.73 o
  -1  -1   9       17.02       18.15      1.14 o
   0  -1   9        2.35        4.32      4.38 o
   1  -1   9        1.10       -0.08      1.90 o
   2  -1   9       77.08       75.86      1.63 o
   3  -1   9       27.18       30.08      1.43 o
   4  -1   9        0.00       -1.07      1.88 o
   5  -1   9        8.35       11.15      1.22 o
   6  -1   9        4.83       10.22      1.28 o
  -5   0   9        5.04        3.63      2.81 o
  -4   0   9        0.37       -0.74      2.24 o
  -3   0   9        0.22       -0.94      1.63 o
  -2   0   9        2.48        3.97      1.04 o
  -1   0   9      147.47      146.32      3.12 o
   0   0   9        3.49        3.90      0.96 o
   1   0   9        0.76       -0.11      1.11 o
   2   0   9      138.93      139.48      2.93 o
   3   0   9      666.26      685.78      7.00 o
   4   0   9       11.21       11.06      1.27 o
   5   0   9        0.17        0.32      1.96 o
   6   0   9        8.68       12.45      1.25 o
  -5   1   9        0.15       -0.40      3.61 o
  -4   1   9       45.19       45.24      1.46 o
  -3   1   9       13.98       13.79      1.15 o
  -2   1   9        0.15        1.37      1.02 o
  -1   1   9       13.86       13.65      1.06 o
   0   1   9      162.07      176.19      4.90 o
   1   1   9       48.90       47.07      1.08 o
   2   1   9        2.65        2.44      0.84 o
   3   1   9      175.87      183.45      3.85 o
   4   1   9       67.36       69.81      2.10 o
   5   1   9        3.52        2.81      0.97 o
   6   1   9        0.65        1.60      2.15 o
  -5   2   9        1.39       -2.57      3.29 o
  -4   2   9        0.40        1.16      1.38 o
  -3   2   9        7.31        8.92      1.11 o
  -2   2   9       29.57       27.66      1.23 o
  -1   2   9       25.45       22.89      1.13 o
   0   2   9       19.04       19.07      1.14 o
   1   2   9        0.00       -0.57      0.91 o
   2   2   9        0.00       -1.37      1.55 o
   3   2   9        0.60       -2.03      2.16 o
   4   2   9        0.00       -1.39      1.77 o
   5   2   9       16.02       16.69      1.10 o
   6   2   9        0.08        1.61      1.10 o
  -5   3   9       16.54       19.62      1.67 o
  -4   3   9        8.61       12.02      2.06 o
  -3   3   9        2.39        2.95      1.07 o
  -2   3   9        6.47        6.35      1.09 o
  -1   3   9        0.02       -0.86      1.25 o
   0   3   9        9.75       11.26      0.77 o
   1   3   9        0.30        0.20      0.84 o
   2   3   9       26.39       24.32      0.96 o
   3   3   9       12.74       13.83      0.94 o
   4   3   9        9.33       11.42      0.97 o
   5   3   9       19.56       16.00      1.14 o
   6   3   9       21.11       22.25      1.36 o
  -5   4   9       10.37       12.32      1.40 o
  -4   4   9        2.34        1.84      1.14 o
  -3   4   9       18.34       19.70      1.21 o
  -2   4   9        3.75        2.04      1.51 o
  -1   4   9        4.46        4.62      1.05 o
   0   4   9        5.29        6.45      0.88 o
   1   4   9        3.59        2.13      2.85 o
   2   4   9        2.47        1.92      3.05 o
   3   4   9        0.09        0.09      1.10 o
   4   4   9       84.94       76.11      1.63 o
   5   4   9        1.58        3.06      1.14 o
   6   4   9        2.07        3.88      1.45 o
  -5   5   9        0.23       -1.89      1.89 o
  -4   5   9       37.11       38.87      2.12 o
  -3   5   9        2.02        4.26      4.05 o
  -2   5   9        4.64        4.39      1.07 o
  -1   5   9      169.36      171.35      3.38 o
   0   5   9      417.37      424.86      5.51 o
   1   5   9      191.74      181.18      4.53 o
   2   5   9       12.89       12.90      1.03 o
   3   5   9        0.76        0.80      0.88 o
   4   5   9      126.45      109.25      2.31 o
   5   5   9        9.32        3.59      1.60 o
   6   5   9       19.23       19.77      1.39 o
  -4   6   9       55.12       53.59      2.92 o
  -3   6   9       32.07       25.97      2.68 o
  -2   6   9       13.58       13.90      1.17 o
  -1   6   9       52.91       54.00      2.53 o
   0   6   9       98.62       95.80      2.01 o
   1   6   9      300.55      311.42      4.96 o
   2   6   9        5.46        6.02      1.36 o
   3   6   9        3.11        3.61      0.93 o
   4   6   9       33.24       30.41      1.72 o
   5   6   9       12.05        9.32      1.20 o
   6   6   9        2.85        3.82      1.86 o
  -3   7   9        9.58        5.55      1.40 o
  -2   7   9        3.26        3.54      1.16 o
  -1   7   9        0.89        0.01      2.18 o
   0   7   9       28.99       31.67      1.30 o
   1   7   9        0.86       -0.29      1.24 o
   2   7   9       31.08       29.99      1.33 o
   3   7   9        8.54        5.97      1.27 o
   4   7   9        0.11       -1.38      2.18 o
   5   7   9        9.16        9.42      1.26 o
  -2   8   9        0.04        0.82      1.60 o
  -1   8   9        0.00        0.69      1.50 o
   0   8   9        3.08        3.13      2.95 o
   1   8   9        0.01        0.48      3.20 o
   2   8   9        0.00       -2.28      2.28 o
   3   8   9        3.94        5.99      1.22 o
   4   8   9       18.83       17.36      1.39 o
  -1   9   9        2.91        2.27      1.34 o
   0   9   9        0.23       -2.06      2.06 o
   1   9   9        7.67        7.60      7.57 o
   2   9   9       10.04       12.53      1.35 o
  -2  -4  10        0.01       -2.07      2.45 o
  -1  -4  10       11.97       11.36      1.37 o
   0  -4  10        0.07       -1.67      2.42 o
   1  -4  10        0.01        1.57      1.45 o
   2  -4  10        0.75        1.86      1.22 o
  -3  -3  10        0.17       -0.76      1.66 o
  -2  -3  10        1.73       -1.56      2.37 o
  -1  -3  10        0.54       -0.47      2.12 o
   0  -3  10        5.98        5.36      1.13 o
   1  -3  10        2.75        3.06      1.36 o
   2  -3  10        1.59        3.13      1.63 o
   3  -3  10        2.33        1.24      1.22 o
   4  -3  10        1.01        0.33      1.55 o
  -4  -2  10        0.65       -1.65      1.65 o
  -3  -2  10        2.42       -0.19      2.44 o
  -2  -2  10        0.34       -0.74      5.49 o
  -1  -2  10        1.15       -1.36      1.36 o
   0  -2  10        3.67        5.18      1.02 o
   1  -2  10        2.46        1.01      1.27 o
   2  -2  10        0.74       -0.55      1.31 o
   3  -2  10        4.69        2.36      2.65 o
   4  -2  10        1.21        1.52      1.71 o
   5  -2  10        0.84        0.10      1.23 o
  -4  -1  10        0.97        0.52      1.39 o
  -3  -1  10        0.00       -2.19      2.19 o
  -2  -1  10        7.72        8.30      1.12 o
  -1  -1  10       15.30       15.97      1.14 o
   0  -1  10        0.36       -1.65      2.46 o
   1  -1  10        7.63        8.17      2.65 o
   2  -1  10       50.18       53.14      1.40 o
   3  -1  10      246.83      261.90      8.50 o
   4  -1  10       11.94       12.70      3.18 o
   5  -1  10        4.56        4.80      1.19 o
  -5   0  10        7.10        8.06      1.45 o
  -4   0  10       10.26       11.07      1.33 o
  -3   0  10        0.32       -3.44      3.52 o
  -2   0  10        0.53       -2.29      3.14 o
  -1   0  10       13.91       14.83      3.16 o
   0   0  10       38.13       37.05      1.24 o
   1   0  10       46.91       49.56      1.30 o
   2   0  10        3.57        3.05      1.22 o
   3   0  10       12.53       12.39      1.77 o
   4   0  10      101.35       99.93      2.18 o
   5   0  10        2.00        3.06      1.10 o
   6   0  10        9.10       11.17      1.33 o
  -5   1  10        1.69       -2.60      2.60 o
  -4   1  10       24.44       23.59      1.38 o
  -3   1  10        1.58       -0.32      3.82 o
  -2   1  10        0.36       -0.99      1.29 o
  -1   1  10        5.01        0.02      2.15 o
   0   1  10        8.78       11.10      1.03 o
   1   1  10        0.23       -0.94      1.84 o
   2   1  10       84.04       81.99      2.18 o
   3   1  10       71.16       73.98      1.61 o
   4   1  10       22.17       24.12      1.16 o
   5   1  10       47.70       51.91      1.47 o
   6   1  10        8.60       11.20      1.84 o
  -5   2  10        0.11       -2.52      2.61 o
  -4   2  10        0.04       -0.06      2.22 o
  -3   2  10       17.61       19.78      1.22 o
  -2   2  10       10.23        9.19      1.11 o
  -1   2  10        5.18        5.56      1.08 o
   0   2  10        6.69        7.87      1.11 o
   1   2  10       39.60       35.79      1.11 o
   2   2  10       12.30       12.09      0.96 o
   3   2  10       71.12       74.24      1.59 o
   4   2  10       39.48       41.66      1.25 o
   5   2  10        1.98        0.65      1.59 o
   6   2  10        4.12        2.99      2.67 o
  -5   3  10        0.72        0.20      2.55 o
  -4   3  10        2.28        0.72      2.44 o
  -3   3  10       29.66       30.21      1.35 o
  -2   3  10       46.59       50.54      1.42 o
  -1   3  10       22.68       24.98      1.20 o
   0   3  10       43.51       43.72      1.14 o
   1   3  10       19.42       16.88      0.97 o
   2   3  10        1.02       -1.42      1.72 o
   3   3  10       17.03       15.14      1.00 o
   4   3  10        0.02       -0.97      1.18 o
   5   3  10       14.87       16.69      1.12 o
   6   3  10       21.97       21.56      1.41 o
  -5   4  10        2.57        0.65      2.76 o
  -4   4  10        3.27        1.31      3.48 o
  -3   4  10        2.75       -0.11      2.39 o
  -2   4  10       19.91       21.70      1.24 o
  -1   4  10      145.55      141.96      3.19 o
   0   4  10      128.97      134.64      2.95 o
   1   4  10       39.79       40.42      1.14 o
   2   4  10       13.95       10.42      1.08 o
   3   4  10       21.08       16.99      1.27 o
   4   4  10       13.95       12.48      1.43 o
   5   4  10        1.41        2.74      1.79 o
   6   4  10       43.93       48.37      2.04 o
  -4   5  10        0.22       -1.39      2.57 o
  -3   5  10       42.64       43.97      1.51 o
  -2   5  10        0.59        1.52      1.36 o
  -1   5  10      284.48      285.29      4.98 o
   0   5  10       48.90       47.51      1.34 o
   1   5  10       34.71       33.72      1.14 o
   2   5  10      109.58      112.31      2.33 o
   3   5  10       69.88       57.85      1.46 o
   4   5  10        6.99        7.71      1.04 o
   5   5  10        1.91        1.25      1.39 o
   6   5  10       31.30       34.50      1.59 o
  -4   6  10        3.65        5.49      1.38 o
  -3   6  10       14.37       14.89      1.39 o
  -2   6  10        8.84        8.98      1.20 o
  -1   6  10        9.96        9.95      1.14 o
   0   6  10      163.35      164.31      3.60 o
   1   6  10       17.71       17.22      1.17 o
   2   6  10       16.06       15.35      1.64 o
   3   6  10        1.71        2.58      1.47 o
   4   6  10        9.16        8.08      1.10 o
   5   6  10        0.30        1.04      1.41 o
  -3   7  10        0.02       -2.67      2.67 o
  -2   7  10        0.11       -0.76      2.46 o
  -1   7  10       62.44       60.11      3.09 o
   0   7  10        2.36        3.55      1.08 o
   1   7  10        4.87        6.06      1.07 o
   2   7  10        5.48        4.28      1.34 o
   3   7  10        3.96        1.88      2.26 o
   4   7  10        0.67        0.48      1.43 o
   5   7  10        3.69        3.85      1.29 o
  -2   8  10       23.15       26.39      1.60 o
  -1   8  10        0.00        1.45      1.55 o
   0   8  10       10.87       14.40      1.64 o
   1   8  10        4.71        4.22      2.88 o
   2   8  10        2.21        1.08      1.48 o
   3   8  10       10.25       10.10      1.35 o
   1   9  10       14.43       15.33      1.46 o
  -2  -3  11        0.05       -2.54      2.54 o
  -1  -3  11        0.11        2.81      1.47 o
   0  -3  11        0.76        3.35      1.62 o
   1  -3  11       17.42       15.63      1.39 o
   2  -3  11       10.64       12.60      1.33 o
   3  -3  11        3.00        2.64      1.24 o
  -3  -2  11        0.03       -2.59      2.59 o
  -2  -2  11        3.99        5.12      2.58 o
  -1  -2  11        0.70       -1.36      2.27 o
   0  -2  11        0.24       -2.11      2.22 o
   1  -2  11       32.34       34.08      1.35 o
   2  -2  11        5.20        6.80      3.02 o
   3  -2  11        0.51       -2.50      2.50 o
   4  -2  11        1.56        2.59      2.25 o
  -4  -1  11        0.16        0.94      2.66 o
  -3  -1  11        0.43        0.36      1.59 o
  -2  -1  11       28.27       23.21      1.38 o
  -1  -1  11        0.42        1.79      2.09 o
   0  -1  11        0.93       -0.94      1.33 o
   1  -1  11       36.37       36.84      1.42 o
   2  -1  11      232.26      243.39      5.05 o
   3  -1  11        0.21        1.04      1.35 o
   4  -1  11        0.55        2.84      2.09 o
  -4   0  11        3.36        1.03      3.90 o
  -3   0  11        0.46       -1.82      2.33 o
  -2   0  11        9.14        9.97      1.19 o
  -1   0  11       36.32       33.54      1.35 o
   0   0  11       13.20       12.58      1.12 o
   1   0  11        0.90        0.42      1.19 o
   2   0  11       94.79       92.51      1.88 o
   3   0  11       46.23       46.35      1.44 o
   4   0  11        2.82        1.44      1.39 o
   5   0  11        0.17        1.38      3.90 o
  -4   1  11        0.40        0.59      2.57 o
  -3   1  11        6.73        8.27      2.64 o
  -2   1  11        7.69        7.22      1.15 o
  -1   1  11        9.47        7.78      1.08 o
   0   1  11        0.02       -0.49      1.21 o
   1   1  11        0.06       -1.14      2.83 o
   2   1  11        0.07       -0.05      1.15 o
   3   1  11        0.74       -1.27      1.92 o
   4   1  11        9.05        9.81      1.09 o
   5   1  11        1.09        2.20      2.15 o
  -4   2  11        0.50        1.72      1.61 o
  -3   2  11        0.63       -2.48      2.48 o
  -2   2  11        0.33        0.29      2.23 o
  -1   2  11        0.78       -0.08      1.33 o
   0   2  11        0.05        0.01      1.16 o
   1   2  11        5.29        4.41      0.89 o
   2   2  11        7.10        6.44      0.95 o
   3   2  11        5.02        3.44      2.97 o
   4   2  11       18.58       19.36      1.16 o
   5   2  11       15.80       17.77      1.27 o
  -4   3  11        3.24        5.03      2.48 o
  -3   3  11        0.27        2.91      1.57 o
  -2   3  11       11.34       13.97      1.20 o
  -1   3  11        1.33        2.48      1.07 o
   0   3  11        0.23       -1.04      1.04 o
   1   3  11        1.04        0.52      1.22 o
   2   3  11        0.47       -0.05      0.86 o
   3   3  11       53.32       51.58      1.75 o
   4   3  11        2.60        0.92      1.22 o
   5   3  11        0.48       -0.50      2.10 o
  -4   4  11        0.83        1.97      2.43 o
  -3   4  11        2.31        4.54      1.26 o
  -2   4  11       73.11       76.28      1.72 o
  -1   4  11      181.41      189.89      3.75 o
   0   4  11       51.72       49.55      1.26 o
   1   4  11       15.14       14.35      1.91 o
   2   4  11        0.00       -0.83      1.65 o
   3   4  11      128.79      117.68      2.52 o
   4   4  11        3.00        0.44      2.61 o
   5   4  11       21.98       25.70      1.35 o
  -4   5  11       12.09       12.46      1.51 o
  -3   5  11        3.21        3.10      1.30 o
  -2   5  11       31.26       32.49      1.69 o
  -1   5  11       84.48       80.13      1.74 o
   0   5  11      203.43      203.43      8.30 o
   1   5  11        3.23        3.25      3.21 o
   2   5  11        7.97        6.13      0.97 o
   3   5  11       17.23       18.37      1.08 o
   4   5  11       17.09       10.48      1.15 o
   5   5  11        7.28        8.43      1.20 o
  -3   6  11        0.35        2.03      1.34 o
  -2   6  11        1.06       -0.13      2.41 o
  -1   6  11       14.54       16.47      1.22 o
   0   6  11        5.43        5.57      2.82 o
   1   6  11       24.10       25.07      1.20 o
   2   6  11        3.81        0.92      1.22 o
   3   6  11        0.52        0.53      1.25 o
   4   6  11        9.18        8.09      1.18 o
   5   6  11       14.03       19.16      1.36 o
  -2   7  11        0.02       -2.19      2.45 o
  -1   7  11        2.30        1.82      1.60 o
   0   7  11        0.00       -1.43      1.43 o
   1   7  11        0.48       -0.45      2.24 o
   2   7  11        3.90        3.74      1.18 o
   3   7  11       36.31       33.10      3.10 o
   4   7  11        3.60        3.57      1.24 o
  -1   8  11        0.00        1.55      1.61 o
   0   8  11        4.77        4.11      1.31 o
   1   8  11       16.18       16.56      1.39 o
   2   8  11       31.72       38.25      1.54 o
   3   8  11       10.84       17.64      3.56 o
  -1  -2  12        0.00       -3.24      3.24 o
   0  -2  12        1.96        1.93      1.58 o
   1  -2  12        5.99        6.64      1.31 o
   2  -2  12       68.07       75.67      2.88 o
  -2  -1  12        2.97        3.01      1.32 o
  -1  -1  12        9.49       11.17      3.32 o
   0  -1  12        5.13        5.13      5.04 o
   1  -1  12        1.06        0.51      1.45 o
   2  -1  12        0.01       -0.63      4.95 o
   3  -1  12       42.37       45.26      1.64 o
  -3   0  12        0.27        0.33      1.64 o
  -2   0  12        0.96       -2.47      2.47 o
  -1   0  12        2.11        2.41      1.14 o
   0   0  12        1.11       -0.62      4.04 o
   1   0  12       23.20       22.22      1.26 o
   2   0  12       24.34       24.24      1.27 o
   3   0  12       10.34        9.90      1.63 o
   4   0  12       19.53       21.32      1.43 o
  -3   1  12        1.74        4.67      2.44 o
  -2   1  12        4.45        2.50      2.51 o
  -1   1  12        1.93        1.30      1.36 o
   0   1  12        3.64        3.53      1.06 o
   1   1  12        8.33       10.15      1.56 o
   2   1  12       20.14       22.06      1.19 o
   3   1  12       15.81       16.82      1.16 o
   4   1  12        2.54        3.99      1.14 o
   5   1  12        4.22        5.02      1.27 o
  -3   2  12       10.22       12.00      1.92 o
  -2   2  12        8.58       10.59      2.38 o
  -1   2  12        5.61        6.68      2.16 o
   0   2  12        9.36        7.45      1.65 o
   1   2  12        5.75        7.21      1.37 o
   2   2  12       13.84       12.63      1.06 o
   3   2  12        0.00       -0.37      1.91 o
   4   2  12       10.42       12.50      1.21 o
   5   2  12       11.81       11.98      1.30 o
  -3   3  12        3.98        4.10      2.68 o
  -2   3  12       35.55       35.58      3.27 o
  -1   3  12       47.69       44.80      1.50 o
   0   3  12        6.84        6.78      0.97 o
   1   3  12        6.74        7.38      0.92 o
   2   3  12        4.96        6.11      1.14 o
   3   3  12       10.72       10.38      1.58 o
   4   3  12        0.85        0.45      1.32 o
   5   3  12       43.03       47.59      2.71 o
  -3   4  12        0.17       -0.91      2.64 o
  -2   4  12       83.38       87.83      1.97 o
  -1   4  12       36.70       37.89      1.47 o
   0   4  12       27.53       25.25      1.13 o
   1   4  12       43.02       42.01      1.27 o
   2   4  12       45.76       42.79      1.28 o
   3   4  12        0.31       -0.28      1.57 o
   4   4  12        5.48        4.65      1.08 o
   5   4  12       28.81       35.74      1.49 o
  -3   5  12        2.42        2.63      2.30 o
  -2   5  12        0.78       -0.22      2.94 o
  -1   5  12       61.64       65.22      1.76 o
   0   5  12       14.67       14.27      1.13 o
   1   5  12        6.28        5.28      0.97 o
   2   5  12        0.01       -0.68      1.18 o
   3   5  12       11.60       13.39      1.12 o
   4   5  12        0.10       -0.29      2.10 o
  -2   6  12       34.33       37.06      2.01 o
  -1   6  12        0.36        0.26      1.55 o
   0   6  12        5.28        7.20      1.70 o
   1   6  12        8.29        6.58      1.18 o
   2   6  12        8.28       10.08      1.74 o
   3   6  12        0.05        0.43      2.12 o
   4   6  12        5.91        5.72      1.21 o
  -1   7  12        6.73        6.97      1.38 o
   0   7  12        1.45       -2.31      2.36 o
   1   7  12        1.91        2.03      1.48 o
   2   7  12        8.51        7.07      4.13 o
   3   7  12        4.60        5.09      2.41 o
  -1  -1  13        3.34        1.52      1.74 o
   0  -1  13        0.36       -1.39      2.77 o
   1  -1  13       36.71       37.25      1.83 o
   2  -1  13       17.00       15.76      1.46 o
  -2   0  13        4.13        3.53      3.55 o
  -1   0  13        0.01        0.62      1.53 o
   0   0  13        0.17       -1.24      2.31 o
   1   0  13        0.08       -2.24      2.24 o
   2   0  13        2.27       -1.21      2.30 o
   3   0  13        1.37        3.41      1.15 o
  -2   1  13        0.02        0.74      1.59 o
  -1   1  13        0.07        2.01      1.21 o
   0   1  13        0.46        0.24      1.47 o
   1   1  13        1.36        0.98      2.14 o
   2   1  13        2.22       -0.35      2.14 o
   3   1  13        9.06        9.34      1.23 o
  -2   2  13        0.51        0.29      3.33 o
  -1   2  13        0.01        2.03      2.54 o
   0   2  13        0.18        0.24      2.04 o
   1   2  13        0.09       -2.08      2.08 o
   2   2  13       20.77       22.57      2.79 o
   3   2  13        2.16        4.13      1.09 o
   4   2  13        0.00       -0.97      2.97 o
  -2   3  13       55.09       63.39      4.75 o
  -1   3  13        6.86        7.77      1.30 o
   0   3  13        8.25        9.07      1.12 o
   1   3  13        0.19       -1.85      1.91 o
   2   3  13       67.08       63.20      2.22 o
   3   3  13        0.40        0.04      1.33 o
   4   3  13       10.20       10.05      1.25 o
  -2   4  13       42.03       44.95      1.83 o
  -1   4  13       75.50       78.24      1.96 o
   0   4  13        0.16        0.13      4.05 o
   1   4  13        9.19        8.32      1.10 o
   2   4  13        1.95        0.26      1.32 o
   3   4  13       11.67        9.04      1.17 o
   4   4  13        8.31       12.13      1.25 o
  -2   5  13        5.73        0.95      1.85 o
  -1   5  13        9.97       11.34      2.72 o
   0   5  13        7.32        9.92      1.21 o
   1   5  13        0.55       -0.59      3.69 o
   2   5  13        1.76       -0.59      2.03 o
   3   5  13        6.78        7.52      1.47 o
  -1   6  13        0.01       -2.46      2.46 o
   0   6  13        0.23        1.29      1.64 o
   1   6  13        2.57        4.46      1.63 o
   2   6  13       24.63       23.60      1.35 o
   3   6  13        4.27        4.97      1.17 o
   0   1  14        3.65        4.21      1.31 o
   1   1  14        7.67        6.13      1.28 o
   2   1  14        0.00       -2.34      2.34 o
  -1   2  14        0.32        0.87      1.31 o
   0   2  14        2.51        1.77      2.95 o
   1   2  14        0.33       -0.54      2.26 o
   2   2  14        5.54        4.71      1.18 o
  -1   3  14       11.84        9.81      1.49 o
   0   3  14        7.35        7.02      1.22 o
   1   3  14       15.28       13.87      1.70 o
   2   3  14        0.96        0.00      2.15 o
  -1   4  14        8.06        3.75      4.74 o
   0   4  14        0.95        2.15      1.62 o
   1   4  14        0.35        0.49      2.55 o
   2   4  14        7.63        5.01      1.19 o
   0   5  14        5.35        7.58      1.62 o
   1   5  14        5.26        7.55      1.87 o
   2   5  14        0.02       -0.38      1.36 o
 
